# Supplementary material for: Zdhhc13-dependent Drp1 S-palmitoylation impacts brain bioenergetics, anxiety, coordination and motor skills
Source: Sci Rep. 2017 Oct 16;7:12796. doi: 10.1038/s41598-017-12889-0 (PMC5643561; doi:10.1038/s41598-017-12889-0)
Supplement: Supplementary file 2 — Dataset S1 [file 41598_2017_12889_MOESM2_ESM.xlsx]

## Sheet: LEGEND
	Supplementary Dataset 1
	Mitochondrial palmitoylated proteins in human, mouse and rat. Bolded and highlighted are subunits of Complex I, IV and V, citrate synthase, proteins involved in GABA metabolism, and Drp1. Mitochondrial palmitoylated proteins for each species were obtained through the SwissPalm database (1).
	References
	Blanc, M., David, F., Abrami, L., Migliozzi, D., Armand, F., Burgi, J. and van der Goot, F.G. (2015) SwissPalm: Protein Palmitoylation database. F1000Res, 4, 261.

## Sheet: HOMO SAPIENS
UniProt AC	UniProt ID	First part UniProt ID	UniProt status	Gene names	Description	Number of isoforms	Max number of cysteines	Max number of cysteines in TM or cytosolic domain	Predicted to be palmitoylated	Predicted to be palmitoylated in cytosolic domains	Protein has hits?	Orthologs of this protein have hits?	Number of palmitoyl-proteome studies	Number of palmitoyl-proteome articles	% of palmitoyl-proteome articles for this species	Targeted studies (PMIDs)	Number of palmitoyl-proteome studies where the protein appears in a high confidence hit list	Number of targeted studies	Technique categories	Number of technique categories	Number of sites	Sites in main isoform	Potential false positive
Q96EL3	RM53_HUMAN	RM53	Reviewed	MRPL53	39S ribosomal protein L53, mitochondrial (L53mt) (MRP-L53)	1	3	3	Yes	Yes	Yes	No	2 of 19	2 of 15	13%		0	0	Metabolic labeling of palmitate	1	0		-
P31937	3HIDH_HUMAN	3HIDH	Reviewed	HIBADH	3-hydroxyisobutyrate dehydrogenase, mitochondrial (HIBADH) (EC 1.1.1.31)	1	7	7	Yes	Yes	Yes	No	1 of 19	1 of 15	6%		0	0	Metabolic labeling of palmitate	1	0		-
P00505	AATM_HUMAN	AATM	Reviewed	GOT2	Aspartate aminotransferase, mitochondrial (mAspAT) (EC 2.6.1.1) (EC 2.6.1.7) (Fatty acid-binding protein) (FABP-1) (Glutamate oxaloacetate transaminase 2) (Kynurenine aminotransferase 4) (Kynurenine aminotransferase IV) (Kynurenine--oxoglutarate transaminase 4) (Kynurenine--oxoglutarate transaminase IV) (Plasma membrane-associated fatty acid-binding protein) (FABPpm) (Transaminase A)	2	7	7	No	No	Yes	No	4 of 19	4 of 15	26%		1	0	Metabolic labeling of palmitate	1	0		-
Q9NP58	ABCB6_HUMAN	ABCB6	Reviewed	ABCB6, MTABC3, PRP, UMAT	ATP-binding cassette sub-family B member 6, mitochondrial (Mitochondrial ABC transporter 3) (Mt-ABC transporter 3) (P-glycoprotein-related protein) (Ubiquitously-expressed mammalian ABC half transporter)	2	10	10	Yes	Yes	Yes	No	4 of 19	4 of 15	26%		2	0	Chemical modification and capture of palmitoylated cysteines, Metabolic labeling of palmitate	2	0		-
Q9NRK6	ABCBA_HUMAN	ABCBA	Reviewed	ABCB10	ATP-binding cassette sub-family B member 10, mitochondrial (ATP-binding cassette transporter 10) (ABC transporter 10 protein) (Mitochondrial ATP-binding cassette 2) (M-ABC2)	1	7	7	Yes	Yes	Yes	No	1 of 19	1 of 15	6%		0	0	Metabolic labeling of palmitate	1	0		-
Q9NUJ1	ABHDA_HUMAN	ABHDA	Reviewed	ABHD10	Mycophenolic acid acyl-glucuronide esterase, mitochondrial (EC 3.1.1.93) (Alpha/beta hydrolase domain-containing protein 10) (Abhydrolase domain-containing protein 10)	3	6	6	Yes	Yes	Yes	No	2 of 19	2 of 15	13%		0	0	Metabolic labeling of palmitate	1	0		-
Q9H845	ACAD9_HUMAN	ACAD9	Reviewed	ACAD9	Acyl-CoA dehydrogenase family member 9, mitochondrial (ACAD-9) (EC 1.3.99.-)	1	11	11	Yes	Yes	Yes	No	3 of 19	3 of 15	20%		0	0	Metabolic labeling of palmitate	1	0		-
P28330	ACADL_HUMAN	ACADL	Reviewed	ACADL	Long-chain specific acyl-CoA dehydrogenase, mitochondrial (LCAD) (EC 1.3.8.8)	1	7	7	No	No	Yes	No	1 of 19	1 of 15	6%		0	0	Chemical modification and capture of palmitoylated cysteines	1	0		FP
P11310	ACADM_HUMAN	ACADM	Reviewed	ACADM	Medium-chain specific acyl-CoA dehydrogenase, mitochondrial (MCAD) (EC 1.3.8.7)	2	9	8	Yes	Yes	Yes	No	2 of 19	2 of 15	13%		0	0	Metabolic labeling of palmitate	1	0		FP
P49748	ACADV_HUMAN	ACADV	Reviewed	ACADVL, VLCAD	Very long-chain specific acyl-CoA dehydrogenase, mitochondrial (VLCAD) (EC 1.3.8.9)	3	7	7	No	No	Yes	No	2 of 19	2 of 15	13%		0	0	Metabolic labeling of palmitate	1	0		FP
P45954	ACDSB_HUMAN	ACDSB	Reviewed	ACADSB	Short/branched chain specific acyl-CoA dehydrogenase, mitochondrial	2	6	6	No	No	Yes	No	1 of 19	1 of 15	6%		0	0	Metabolic labeling of palmitate	1	0		FP
Q99798	ACON_HUMAN	ACON	Reviewed	ACO2	Aconitate hydratase, mitochondrial (Aconitase) (EC 4.2.1.3) (Citrate hydro-lyase)	1	13	13	No	No	Yes	No	4 of 19	4 of 15	26%		0	0	Chemical modification and capture of palmitoylated cysteines, Metabolic labeling of palmitate	2	0		FP
P49753	ACOT2_HUMAN	ACOT2	Reviewed	ACOT2, PTE2, PTE2A	Acyl-coenzyme A thioesterase 2, mitochondrial (Acyl-CoA thioesterase 2) (EC 3.1.2.2) (Acyl-coenzyme A thioester hydrolase 2a) (CTE-Ia) (Long-chain acyl-CoA thioesterase 2) (ZAP128)	2	7	7	Yes	Yes	Yes	No	3 of 19	3 of 15	20%		0	0	Metabolic labeling of palmitate	1	0		FP
Q9Y305	ACOT9_HUMAN	ACOT9	Reviewed	ACOT9, CGI-16	Acyl-coenzyme A thioesterase 9, mitochondrial (Acyl-CoA thioesterase 9) (EC 3.1.2.-) (Acyl-CoA thioester hydrolase 9)	4	8	7	Yes	Yes	Yes	No	2 of 19	2 of 15	13%		0	0	Metabolic labeling of palmitate	1	0		-
O14561	ACPM_HUMAN	ACPM	Reviewed	NDUFAB1	Acyl carrier protein, mitochondrial (ACP) (CI-SDAP) (NADH-ubiquinone oxidoreductase 9.6 kDa subunit)	1	3	3	No	No	Yes	No	1 of 19	1 of 15	6%		0	0	Metabolic labeling of palmitate	1	0		FP
Q53H12	AGK_HUMAN	AGK	Reviewed	AGK, MULK	Acylglycerol kinase, mitochondrial (hAGK) (EC 2.7.1.107) (EC 2.7.1.94) (Multiple substrate lipid kinase) (HsMuLK) (MuLK) (Multi-substrate lipid kinase)	2	8	8	Yes	Yes	Yes	No	2 of 19	2 of 15	13%		0	0	Chemical modification and capture of palmitoylated cysteines, Metabolic labeling of palmitate	2	0		-
O95831	AIFM1_HUMAN	AIFM1	Reviewed	AIFM1, AIF, PDCD8	Apoptosis-inducing factor 1, mitochondrial (EC 1.1.1.-) (Programmed cell death protein 8)	6	5	5	Yes	Yes	Yes	No	2 of 19	2 of 15	13%		0	0	Metabolic labeling of palmitate	1	0		-
O43572	AKA10_HUMAN	AKA10	Reviewed	AKAP10	A-kinase anchor protein 10, mitochondrial (AKAP-10) (Dual specificity A kinase-anchoring protein 2) (D-AKAP-2) (Protein kinase A-anchoring protein 10) (PRKA10)	1	8	8	No	No	Yes	No	1 of 19	1 of 15	6%		0	0	Chemical modification and capture of palmitoylated cysteines	1	0		-
Q92667	AKAP1_HUMAN	AKAP1	Reviewed	AKAP1, AKAP149, PRKA1	A-kinase anchor protein 1, mitochondrial (A-kinase anchor protein 149 kDa) (AKAP 149) (Dual specificity A-kinase-anchoring protein 1) (D-AKAP-1) (Protein kinase A-anchoring protein 1) (PRKA1) (Spermatid A-kinase anchor protein 84) (S-AKAP84)	2	17	17	Yes	Yes	Yes	No	1 of 19	1 of 15	6%		0	0	Chemical modification and capture of palmitoylated cysteines	1	0		-
P30837	AL1B1_HUMAN	AL1B1	Reviewed	ALDH1B1, ALDH5, ALDHX	Aldehyde dehydrogenase X, mitochondrial (EC 1.2.1.3) (Aldehyde dehydrogenase 5) (Aldehyde dehydrogenase family 1 member B1)	1	8	8	Yes	Yes	Yes	No	3 of 19	3 of 15	20%		2	0	Chemical modification and capture of palmitoylated cysteines	1	0		-
P05091	ALDH2_HUMAN	ALDH2	Reviewed	ALDH2, ALDM	Aldehyde dehydrogenase, mitochondrial (EC 1.2.1.3) (ALDH class 2) (ALDH-E2) (ALDHI)	2	9	9	Yes	Yes	Yes	No	3 of 19	3 of 15	20%		0	0	Chemical modification and capture of palmitoylated cysteines, Metabolic labeling of palmitate	2	0		-
P27695	APEX1_HUMAN	APEX1	Reviewed	APEX1, APE, APE1, APEX, APX, HAP1, REF1	DNA-(apurinic or apyrimidinic site) lyase (EC 3.1.-.-) (EC 4.2.99.18) (APEX nuclease) (APEN) (Apurinic-apyrimidinic endonuclease 1) (AP endonuclease 1) (APE-1) (REF-1) (Redox factor-1) [Cleaved into: DNA-(apurinic or apyrimidinic site) lyase, mitochondrial]	1	7	5	Yes	Yes	Yes	No	5 of 19	5 of 15	33%		0	0	Metabolic labeling of palmitate	1	0		-
P24539	AT5F1_HUMAN	AT5F1	Reviewed	ATP5F1	ATP synthase F(0) complex subunit B1, mitochondrial (ATP synthase proton-transporting mitochondrial F(0) complex subunit B1) (ATP synthase subunit b) (ATPase subunit b)	1	1	1	No	No	Yes	No	3 of 19	3 of 15	20%		0	0	Metabolic labeling of palmitate	1	0		-
O75947	ATP5H_HUMAN	ATP5H	Reviewed	ATP5H, My032	ATP synthase subunit d, mitochondrial (ATPase subunit d)	2	1	1	No	No	Yes	No	2 of 19	2 of 15	13%		0	0	Metabolic labeling of palmitate	1	0		-
O75964	ATP5L_HUMAN	ATP5L	Reviewed	ATP5L	ATP synthase subunit g, mitochondrial (ATPase subunit g)	1	0	0	No	No	Yes	No	1 of 19	1 of 15	6%		0	0	Chemical modification and capture of palmitoylated cysteines	1	0		-
P25705	ATPA_HUMAN	ATPA	Reviewed	ATP5A1, ATP5A, ATP5AL2, ATPM	ATP synthase subunit alpha, mitochondrial	3	2	2	No	No	Yes	No	4 of 19	4 of 15	26%		1	0	Chemical modification and capture of palmitoylated cysteines, Metabolic labeling of palmitate	2	0		-
P06576	ATPB_HUMAN	ATPB	Reviewed	ATP5B, ATPMB, ATPSB	ATP synthase subunit beta, mitochondrial (EC 3.6.3.14)	1	0	0	No	No	Yes	No	4 of 19	4 of 15	26%		0	0	Chemical modification and capture of palmitoylated cysteines, Metabolic labeling of palmitate	2	0		-
P36542	ATPG_HUMAN	ATPG	Reviewed	ATP5C1, ATP5C, ATP5CL1	ATP synthase subunit gamma, mitochondrial (F-ATPase gamma subunit)	2	1	1	No	No	Yes	No	5 of 19	5 of 15	33%		0	0	Chemical modification and capture of palmitoylated cysteines, Metabolic labeling of palmitate	2	0		-
P56134	ATPK_HUMAN	ATPK	Reviewed	ATP5J2, ATP5JL	ATP synthase subunit f, mitochondrial	4	2	2	Yes	Yes	Yes	No	1 of 19	1 of 15	6%		0	0	Metabolic labeling of palmitate	1	0		-
P48047	ATPO_HUMAN	ATPO	Reviewed	ATP5O, ATPO	ATP synthase subunit O, mitochondrial (Oligomycin sensitivity conferral protein) (OSCP)	1	2	2	No	No	Yes	No	4 of 19	4 of 15	26%		0	0	Metabolic labeling of palmitate	1	0		-
O14874	BCKD_HUMAN	BCKD	Reviewed	BCKDK	[3-methyl-2-oxobutanoate dehydrogenase [lipoamide]] kinase, mitochondrial (EC 2.7.11.4) (Branched-chain alpha-ketoacid dehydrogenase kinase) (BCKD-kinase) (BCKDHKIN)	3	5	5	No	No	Yes	No	1 of 19	1 of 15	6%		0	0	Chemical modification and capture of palmitoylated cysteines	1	0		-
Q02338	BDH_HUMAN	BDH	Reviewed	BDH1, BDH, SDR9C1	D-beta-hydroxybutyrate dehydrogenase, mitochondrial (EC 1.1.1.30) (3-hydroxybutyrate dehydrogenase) (BDH) (Short chain dehydrogenase/reductase family 9C member 1)	1	7	7	Yes	Yes	Yes	No	1 of 19	1 of 15	6%		0	0	Metabolic labeling of palmitate	1	0		-
Q07021	C1QBP_HUMAN	C1QBP	Reviewed	C1QBP, GC1QBP, HABP1, SF2P32	Complement component 1 Q subcomponent-binding protein, mitochondrial (ASF/SF2-associated protein p32) (Glycoprotein gC1qBP) (C1qBP) (Hyaluronan-binding protein 1) (Mitochondrial matrix protein p32) (gC1q-R protein) (p33)	1	7	7	Yes	Yes	Yes	No	6 of 19	6 of 15	40%		1	0	Chemical modification and capture of palmitoylated cysteines, Metabolic labeling of palmitate	2	0		-
Q6UB35	C1TM_HUMAN	C1TM	Reviewed	MTHFD1L, FTHFSDC1	Monofunctional C1-tetrahydrofolate synthase, mitochondrial (EC 6.3.4.3) (Formyltetrahydrofolate synthetase)	2	16	16	Yes	Yes	Yes	No	1 of 19	1 of 15	6%		0	0	Chemical modification and capture of palmitoylated cysteines	1	0		-
Q99643	C560_HUMAN	C560	Reviewed	SDHC, CYB560, SDH3	Succinate dehydrogenase cytochrome b560 subunit, mitochondrial (Integral membrane protein CII-3) (QPs-1) (QPs1) (Succinate dehydrogenase complex subunit C) (Succinate-ubiquinone oxidoreductase cytochrome B large subunit) (CYBL)	5	6	4	Yes	Yes	Yes	No	1 of 19	1 of 15	6%		0	0	Metabolic labeling of palmitate	1	0		FP
P10809	CH60_HUMAN	CH60	Reviewed	HSPD1, HSP60	60 kDa heat shock protein, mitochondrial (60 kDa chaperonin) (Chaperonin 60) (CPN60) (Heat shock protein 60) (HSP-60) (Hsp60) (HuCHA60) (Mitochondrial matrix protein P1) (P60 lymphocyte protein)	2	3	3	No	No	Yes	No	6 of 19	6 of 15	40%		1	0	Chemical modification and capture of palmitoylated cysteines, Metabolic labeling of palmitate	2	0		-
O75390	CISY_HUMAN	CISY	Reviewed	CS	Citrate synthase, mitochondrial (EC 2.3.3.1) (Citrate (Si)-synthase)	1	4	4	No	No	Yes	No	1 of 19	1 of 15	6%		0	0	Metabolic labeling of palmitate	1	0		FP
O75746	CMC1_HUMAN	CMC1	Reviewed	SLC25A12, ARALAR1	Calcium-binding mitochondrial carrier protein Aralar1 (Mitochondrial aspartate glutamate carrier 1) (Solute carrier family 25 member 12)	2	7	7	No	No	Yes	No	1 of 19	1 of 15	6%		0	0	Metabolic labeling of palmitate	1	0		-
Q9UJS0	CMC2_HUMAN	CMC2	Reviewed	SLC25A13, ARALAR2	Calcium-binding mitochondrial carrier protein Aralar2 (Citrin) (Mitochondrial aspartate glutamate carrier 2) (Solute carrier family 25 member 13)	2	7	7	No	No	Yes	No	1 of 19	1 of 15	6%		0	0	Metabolic labeling of palmitate	1	0		-
P13073	COX41_HUMAN	COX41	Reviewed	COX4I1, COX4	Cytochrome c oxidase subunit 4 isoform 1, mitochondrial (Cytochrome c oxidase polypeptide IV) (Cytochrome c oxidase subunit IV isoform 1) (COX IV-1)	1	1	1	No	No	Yes	No	1 of 19	1 of 15	6%		0	0	Metabolic labeling of palmitate	1	0		-
P20674	COX5A_HUMAN	COX5A	Reviewed	COX5A	Cytochrome c oxidase subunit 5A, mitochondrial (Cytochrome c oxidase polypeptide Va)	1	3	3	Yes	Yes	Yes	No	2 of 19	2 of 15	13%		0	0	Metabolic labeling of palmitate	1	0		-
P31327	CPSM_HUMAN	CPSM	Reviewed	CPS1	Carbamoyl-phosphate synthase [ammonia], mitochondrial (EC 6.3.4.16) (Carbamoyl-phosphate synthetase I) (CPSase I)	3	20	20	No	No	Yes	No	1 of 19	1 of 15	6%		0	0	Chemical modification and capture of palmitoylated cysteines	1	0		-
P23786	CPT2_HUMAN	CPT2	Reviewed	CPT2, CPT1	Carnitine O-palmitoyltransferase 2, mitochondrial (EC 2.3.1.21) (Carnitine palmitoyltransferase II) (CPT II)	1	9	9	Yes	Yes	Yes	No	1 of 19	1 of 15	6%		0	0	Metabolic labeling of palmitate	1	0		FP
P49411	EFTU_HUMAN	EFTU	Reviewed	TUFM	Elongation factor Tu, mitochondrial (EF-Tu) (P43)	1	6	6	No	No	Yes	No	4 of 19	4 of 15	26%		0	0	Chemical modification and capture of palmitoylated cysteines, Metabolic labeling of palmitate	2	0		-
P08574	CY1_HUMAN	CY1	Reviewed	CYC1	Cytochrome c1, heme protein, mitochondrial (Complex III subunit 4) (Complex III subunit IV) (Cytochrome b-c1 complex subunit 4) (Ubiquinol-cytochrome-c reductase complex cytochrome c1 subunit) (Cytochrome c-1)	1	6	6	No	No	Yes	No	3 of 19	3 of 15	20%		0	0	Chemical modification and capture of palmitoylated cysteines, Metabolic labeling of palmitate	2	0		-
O43169	CYB5B_HUMAN	CYB5B	Reviewed	CYB5B, CYB5M, OMB5	Cytochrome b5 type B (Cytochrome b5 outer mitochondrial membrane isoform)	1	2	2	No	No	Yes	No	9 of 19	9 of 15	60%		1	0	Chemical modification and capture of palmitoylated cysteines, Metabolic labeling of palmitate	2	0		-
Q16698	DECR_HUMAN	DECR	Reviewed	DECR1, DECR, SDR18C1	2,4-dienoyl-CoA reductase, mitochondrial (EC 1.3.1.34) (2,4-dienoyl-CoA reductase [NADPH]) (4-enoyl-CoA reductase [NADPH]) (Short chain dehydrogenase/reductase family 18C member 1)	2	5	5	Yes	Yes	Yes	No	4 of 19	4 of 15	26%		0	0	Chemical modification and capture of palmitoylated cysteines, Metabolic labeling of palmitate	2	0		FP
P00367	DHE3_HUMAN	DHE3	Reviewed	GLUD1, GLUD	Glutamate dehydrogenase 1, mitochondrial (GDH 1) (EC 1.4.1.3)	3	7	6	No	No	Yes	No	3 of 19	3 of 15	20%		0	0	Metabolic labeling of palmitate	1	0		-
P49448	DHE4_HUMAN	DHE4	Reviewed	GLUD2, GLUDP1	Glutamate dehydrogenase 2, mitochondrial (GDH 2) (EC 1.4.1.3)	1	6	6	No	No	Yes	No	2 of 19	2 of 15	13%		0	0	Metabolic labeling of palmitate	1	0		-
P31040	SDHA_HUMAN	SDHA	Reviewed	SDHA, SDH2, SDHF	Succinate dehydrogenase [ubiquinone] flavoprotein subunit, mitochondrial (EC 1.3.5.1) (Flavoprotein subunit of complex II) (Fp)	3	18	18	Yes	Yes	Yes	No	3 of 19	3 of 15	20%		0	0	Metabolic labeling of palmitate	1	0		FP
P21912	SDHB_HUMAN	SDHB	Reviewed	SDHB, SDH, SDH1	Succinate dehydrogenase [ubiquinone] iron-sulfur subunit, mitochondrial (EC 1.3.5.1) (Iron-sulfur subunit of complex II) (Ip)	1	14	14	Yes	Yes	Yes	No	1 of 19	1 of 15	6%		0	0	Metabolic labeling of palmitate	1	0		FP
O14521	DHSD_HUMAN	DHSD	Reviewed	SDHD, SDH4	Succinate dehydrogenase [ubiquinone] cytochrome b small subunit, mitochondrial (CybS) (CII-4) (QPs3) (Succinate dehydrogenase complex subunit D) (Succinate-ubiquinone oxidoreductase cytochrome b small subunit) (Succinate-ubiquinone reductase membrane anchor subunit)	4	5	5	Yes	Yes	Yes	No	2 of 19	2 of 15	13%		0	0	Metabolic labeling of palmitate	1	0		FP
Q9UBX3	DIC_HUMAN	DIC	Reviewed	SLC25A10, DIC	Mitochondrial dicarboxylate carrier (Solute carrier family 25 member 10)	2	8	8	Yes	Yes	Yes	No	2 of 19	2 of 15	13%		0	0	Metabolic labeling of palmitate	1	0		-
P09622	DLDH_HUMAN	DLDH	Reviewed	DLD, GCSL, LAD, PHE3	Dihydrolipoyl dehydrogenase, mitochondrial (EC 1.8.1.4) (Dihydrolipoamide dehydrogenase) (Glycine cleavage system L protein)	3	10	8	Yes	Yes	Yes	No	2 of 19	2 of 15	13%		0	0	Metabolic labeling of palmitate	1	0		FP
O00429	DNM1L_HUMAN	DNM1L	Reviewed	DNM1L, DLP1, DRP1	Dynamin-1-like protein (EC 3.6.5.5) (Dnm1p/Vps1p-like protein) (DVLP) (Dynamin family member proline-rich carboxyl-terminal domain less) (Dymple) (Dynamin-like protein) (Dynamin-like protein 4) (Dynamin-like protein IV) (HdynIV) (Dynamin-related protein 1)	8	9	9	No	No	Yes	Yes	2 of 19	2 of 15	0.13		0	0	Metabolic labeling of palmitate	1	0		-
P33316	DUT_HUMAN	DUT	Reviewed	DUT	Deoxyuridine 5'-triphosphate nucleotidohydrolase, mitochondrial (dUTPase) (EC 3.6.1.23) (dUTP pyrophosphatase)	2	5	5	Yes	Yes	Yes	No	4 of 19	4 of 15	26%		0	0	Chemical modification and capture of palmitoylated cysteines, Metabolic labeling of palmitate	2	0		-
Q13011	ECH1_HUMAN	ECH1	Reviewed	ECH1	Delta(3,5)-Delta(2,4)-dienoyl-CoA isomerase, mitochondrial (EC 5.3.3.-)	1	6	6	Yes	Yes	Yes	No	2 of 19	2 of 15	13%		1	0	Metabolic labeling of palmitate	1	0		FP
P40939	ECHA_HUMAN	ECHA	Reviewed	HADHA, HADH	Trifunctional enzyme subunit alpha, mitochondrial (78 kDa gastrin-binding protein) (TP-alpha) [Includes: Long-chain enoyl-CoA hydratase (EC 4.2.1.17); Long chain 3-hydroxyacyl-CoA dehydrogenase (EC 1.1.1.211)]	2	13	13	Yes	Yes	Yes	No	4 of 19	4 of 15	26%		1	0	Metabolic labeling of palmitate	1	0		FP
P55084	ECHB_HUMAN	ECHB	Reviewed	HADHB, MSTP029	Trifunctional enzyme subunit beta, mitochondrial (TP-beta) [Includes: 3-ketoacyl-CoA thiolase (EC 2.3.1.16) (Acetyl-CoA acyltransferase) (Beta-ketothiolase)]	2	5	5	No	No	Yes	No	8 of 19	8 of 15	53%		2	0	Chemical modification and capture of palmitoylated cysteines, Metabolic labeling of palmitate	2	0		FP
P30084	ECHM_HUMAN	ECHM	Reviewed	ECHS1	Enoyl-CoA hydratase, mitochondrial (EC 4.2.1.17) (Enoyl-CoA hydratase 1) (Short-chain enoyl-CoA hydratase) (SCEH)	1	8	8	Yes	Yes	Yes	No	3 of 19	3 of 15	20%		0	0	Chemical modification and capture of palmitoylated cysteines, Metabolic labeling of palmitate	2	0		FP
P42126	ECI1_HUMAN	ECI1	Reviewed	ECI1, DCI	Enoyl-CoA delta isomerase 1, mitochondrial (EC 5.3.3.8) (3,2-trans-enoyl-CoA isomerase) (Delta(3),Delta(2)-enoyl-CoA isomerase) (D3,D2-enoyl-CoA isomerase) (Dodecenoyl-CoA isomerase)	2	5	5	No	No	Yes	No	2 of 19	2 of 15	13%		0	0	Chemical modification and capture of palmitoylated cysteines	1	0		FP
O75521	ECI2_HUMAN	ECI2	Reviewed	ECI2, DRS1, HCA88, PECI	Enoyl-CoA delta isomerase 2, mitochondrial (EC 5.3.3.8) (DRS-1) (Delta(3),delta(2)-enoyl-CoA isomerase) (D3,D2-enoyl-CoA isomerase) (Diazepam-binding inhibitor-related protein 1) (DBI-related protein 1) (Dodecenoyl-CoA isomerase) (Hepatocellular carcinoma-associated antigen 88) (Peroxisomal 3,2-trans-enoyl-CoA isomerase) (pECI) (Renal carcinoma antigen NY-REN-1)	2	7	7	No	No	Yes	No	3 of 19	3 of 15	20%		0	0	Metabolic labeling of palmitate	1	0		FP
Q9BQ95	ECSIT_HUMAN	ECSIT	Reviewed	ECSIT	Evolutionarily conserved signaling intermediate in Toll pathway, mitochondrial (Protein SITPEC)	4	7	6	Yes	Yes	Yes	No	2 of 19	2 of 15	13%		0	0	Metabolic labeling of palmitate	1	0		-
P30042	ES1_HUMAN	ES1	Reviewed	C21orf33, HES1, KNPI	ES1 protein homolog, mitochondrial (Protein GT335) (Protein KNP-I)	2	6	6	Yes	Yes	Yes	No	2 of 19	2 of 15	13%		0	0	Chemical modification and capture of palmitoylated cysteines, Metabolic labeling of palmitate	2	0		-
P13804	ETFA_HUMAN	ETFA	Reviewed	ETFA	Electron transfer flavoprotein subunit alpha, mitochondrial (Alpha-ETF)	2	6	6	Yes	Yes	Yes	No	2 of 19	2 of 15	13%		0	0	Chemical modification and capture of palmitoylated cysteines, Metabolic labeling of palmitate	2	0		-
Q16134	ETFD_HUMAN	ETFD	Reviewed	ETFDH	Electron transfer flavoprotein-ubiquinone oxidoreductase, mitochondrial (ETF-QO) (ETF-ubiquinone oxidoreductase) (EC 1.5.5.1) (Electron-transferring-flavoprotein dehydrogenase) (ETF dehydrogenase)	2	14	14	Yes	Yes	Yes	No	1 of 19	1 of 15	6%		0	0	Metabolic labeling of palmitate	1	0		FP
O95571	ETHE1_HUMAN	ETHE1	Reviewed	ETHE1, HSCO	Persulfide dioxygenase ETHE1, mitochondrial (EC 1.13.11.18) (Ethylmalonic encephalopathy protein 1) (Hepatoma subtracted clone one protein) (Sulfur dioxygenase ETHE1)	1	9	9	No	No	Yes	No	1 of 19	1 of 15	6%		0	0	Metabolic labeling of palmitate	1	0		-
P07954	FUMH_HUMAN	FUMH	Reviewed	FH	Fumarate hydratase, mitochondrial	2	3	3	No	No	Yes	No	2 of 19	2 of 15	13%		0	0	Metabolic labeling of palmitate	1	0		FP
P80404	GABT_HUMAN	GABT	Reviewed	ABAT, GABAT	4-aminobutyrate aminotransferase, mitochondrial (EC 2.6.1.19) ((S)-3-amino-2-methylpropionate transaminase) (EC 2.6.1.22) (GABA aminotransferase) (GABA-AT) (Gamma-amino-N-butyrate transaminase) (GABA transaminase) (GABA-T) (L-AIBAT)	1	12	9	Yes	Yes	Yes	No	1 of 19	1 of 15	6%		0	0	Chemical modification and capture of palmitoylated cysteines	1	0		-
Q9H936	GHC1_HUMAN	GHC1	Reviewed	SLC25A22, GC1	Mitochondrial glutamate carrier 1 (GC-1) (Glutamate/H(+) symporter 1) (Solute carrier family 25 member 22)	1	8	8	No	No	Yes	No	2 of 19	2 of 15	13%		0	0	Metabolic labeling of palmitate	1	0		-
Q9H1K4	GHC2_HUMAN	GHC2	Reviewed	SLC25A18, GC2	Mitochondrial glutamate carrier 2 (GC-2) (Glutamate/H(+) symporter 2) (Solute carrier family 25 member 18)	1	9	9	No	No	Yes	No	1 of 19	1 of 15	6%		0	0	Metabolic labeling of palmitate	1	0		-
Q9H3K2	GHITM_HUMAN	GHITM	Reviewed	GHITM, DERP2, MICS1, TMBIM5, My021, UNQ244/PRO281	Growth hormone-inducible transmembrane protein (Dermal papilla-derived protein 2) (Mitochondrial morphology and cristae structure 1) (MICS1) (Transmembrane BAX inhibitor motif-containing protein 5)	1	3	3	Yes	Yes	Yes	No	2 of 19	2 of 15	13%		0	0	Metabolic labeling of palmitate	1	0		-
O94925	GLSK_HUMAN	GLSK	Reviewed	GLS, GLS1, KIAA0838	Glutaminase kidney isoform, mitochondrial (GLS) (EC 3.5.1.2) (K-glutaminase) (L-glutamine amidohydrolase)	3	15	15	No	No	Yes	No	1 of 19	1 of 15	6%		0	0	Chemical modification and capture of palmitoylated cysteines	1	0		-
P34897	GLYM_HUMAN	GLYM	Reviewed	SHMT2	Serine hydroxymethyltransferase, mitochondrial (SHMT) (EC 2.1.2.1) (Glycine hydroxymethyltransferase) (Serine methylase)	3	8	8	No	No	Yes	No	4 of 19	4 of 15	26%	19137006	0	1	Metabolic labeling of palmitate	1	0		-
P43304	GPDM_HUMAN	GPDM	Reviewed	GPD2	Glycerol-3-phosphate dehydrogenase, mitochondrial (GPD-M) (GPDH-M) (EC 1.1.5.3) (mtGPD)	2	9	9	No	No	Yes	No	2 of 19	2 of 15	13%		0	0	Metabolic labeling of palmitate	1	0		-
P36969	GPX4_HUMAN	GPX4	Reviewed	GPX4	Phospholipid hydroperoxide glutathione peroxidase, mitochondrial (PHGPx) (EC 1.11.1.12) (Glutathione peroxidase 4) (GPx-4) (GSHPx-4)	2	9	9	Yes	Yes	Yes	No	1 of 19	1 of 15	6%		0	0	Chemical modification and capture of palmitoylated cysteines	1	0		FP
P38646	GRP75_HUMAN	GRP75	Reviewed	HSPA9, GRP75, HSPA9B, mt-HSP70	Stress-70 protein, mitochondrial (75 kDa glucose-regulated protein) (GRP-75) (Heat shock 70 kDa protein 9) (Mortalin) (MOT) (Peptide-binding protein 74) (PBP74)	1	5	5	No	No	Yes	No	4 of 19	4 of 15	26%		1	0	Chemical modification and capture of palmitoylated cysteines, Metabolic labeling of palmitate	2	0		-
Q9HAV7	GRPE1_HUMAN	GRPE1	Reviewed	GRPEL1, GREPEL1	GrpE protein homolog 1, mitochondrial (HMGE) (Mt-GrpE#1)	1	4	4	No	No	Yes	No	3 of 19	3 of 15	20%		0	0	Chemical modification and capture of palmitoylated cysteines, Metabolic labeling of palmitate	2	0		-
Q99714	HCD2_HUMAN	HCD2	Reviewed	HSD17B10, ERAB, HADH2, MRPP2, SCHAD, XH98G2, SDR5C1	3-hydroxyacyl-CoA dehydrogenase type-2 (EC 1.1.1.35) (17-beta-hydroxysteroid dehydrogenase 10) (17-beta-HSD 10) (EC 1.1.1.51) (3-hydroxy-2-methylbutyryl-CoA dehydrogenase) (EC 1.1.1.178) (3-hydroxyacyl-CoA dehydrogenase type II) (Endoplasmic reticulum-associated amyloid beta-peptide-binding protein) (Mitochondrial ribonuclease P protein 2) (Mitochondrial RNase P protein 2) (Short chain dehydrogen…	2	4	4	Yes	Yes	Yes	No	5 of 19	5 of 15	33%		2	0	Chemical modification and capture of palmitoylated cysteines, Metabolic labeling of palmitate	2	0		-
P36551	HEM6_HUMAN	HEM6	Reviewed	CPOX, CPO, CPX	Oxygen-dependent coproporphyrinogen-III oxidase, mitochondrial (COX) (Coprogen oxidase) (Coproporphyrinogenase) (EC 1.3.3.3)	2	14	14	Yes	Yes	Yes	No	3 of 19	3 of 15	20%		0	0	Metabolic labeling of palmitate	1	0		-
Q9BW72	HIG2A_HUMAN	HIG2A	Reviewed	HIGD2A	HIG1 domain family member 2A, mitochondrial (RCF1 homolog B) (RCF1b)	1	1	1	No	No	Yes	No	2 of 19	2 of 15	13%		0	0	Metabolic labeling of palmitate	1	0		-
P54868	HMCS2_HUMAN	HMCS2	Reviewed	HMGCS2	Hydroxymethylglutaryl-CoA synthase, mitochondrial (HMG-CoA synthase) (EC 2.3.3.10) (3-hydroxy-3-methylglutaryl coenzyme A synthase)	3	9	9	No	No	Yes	No	0 of 19	0 of 15	0%	20124434	0	1		0	2	166, 305	-
P48735	IDHP_HUMAN	IDHP	Reviewed	IDH2	Isocitrate dehydrogenase [NADP], mitochondrial (IDH) (EC 1.1.1.42) (ICD-M) (IDP) (NADP(+)-specific ICDH) (Oxalosuccinate decarboxylase)	2	8	8	Yes	Yes	Yes	No	4 of 19	4 of 15	26%		1	0	Metabolic labeling of palmitate	1	0		FP
Q16891	MIC60_HUMAN	MIC60	Reviewed	IMMT, HMP, MINOS2, PIG4, PIG52, MIC60	MICOS complex subunit MIC60 (Cell proliferation-inducing gene 4/52 protein) (Mitochondrial inner membrane protein) (Mitofilin) (p87/89)	4	7	7	Yes	Yes	Yes	No	4 of 19	4 of 15	26%		0	0	Chemical modification and capture of palmitoylated cysteines, Metabolic labeling of palmitate	2	0		-
Q9H2U2	IPYR2_HUMAN	IPYR2	Reviewed	PPA2, HSPC124	Inorganic pyrophosphatase 2, mitochondrial (EC 3.6.1.1) (Pyrophosphatase SID6-306) (Pyrophosphate phospho-hydrolase 2) (PPase 2)	5	9	9	No	No	Yes	No	1 of 19	1 of 15	6%		0	0	Metabolic labeling of palmitate	1	0		-
P26440	IVD_HUMAN	IVD	Reviewed	IVD	Isovaleryl-CoA dehydrogenase, mitochondrial	2	9	9	No	No	Yes	No	3 of 19	3 of 15	20%		0	0	Metabolic labeling of palmitate	1	0		-
P54819	KAD2_HUMAN	KAD2	Reviewed	AK2, ADK2	Adenylate kinase 2, mitochondrial (AK 2) (EC 2.7.4.3) (ATP-AMP transphosphorylase 2) (ATP:AMP phosphotransferase) (Adenylate monophosphate kinase) [Cleaved into: Adenylate kinase 2, mitochondrial, N-terminally processed]	6	4	2	Yes	Yes	Yes	No	2 of 19	2 of 15	13%		0	0	Metabolic labeling of palmitate	1	0		-
P12532	KCRU_HUMAN	KCRU	Reviewed	CKMT1A, CKMT;, CKMT1B, CKMT	Creatine kinase U-type, mitochondrial (EC 2.7.3.2) (Acidic-type mitochondrial creatine kinase) (Mia-CK) (Ubiquitous mitochondrial creatine kinase) (U-MtCK)	2	9	7	No	No	Yes	No	1 of 19	1 of 15	6%		0	0	Metabolic labeling of palmitate	1	0		-
O95202	LETM1_HUMAN	LETM1	Reviewed	LETM1	LETM1 and EF-hand domain-containing protein 1, mitochondrial (Leucine zipper-EF-hand-containing transmembrane protein 1)	3	12	12	Yes	Yes	Yes	No	4 of 19	4 of 15	26%		0	0	Metabolic labeling of palmitate	1	0		-
P36776	LONM_HUMAN	LONM	Reviewed	LONP1, PRSS15	Lon protease homolog, mitochondrial (EC 3.4.21.-) (LONHs) (Lon protease-like protein) (LONP) (Mitochondrial ATP-dependent protease Lon) (Serine protease 15)	3	9	9	Yes	Yes	Yes	No	2 of 19	2 of 15	13%		0	0	Metabolic labeling of palmitate	1	0		-
P42704	LPPRC_HUMAN	LPPRC	Reviewed	LRPPRC, LRP130	Leucine-rich PPR motif-containing protein, mitochondrial (130 kDa leucine-rich protein) (LRP 130) (GP130)	1	21	21	Yes	Yes	Yes	No	4 of 19	4 of 15	26%		0	0	Chemical modification and capture of palmitoylated cysteines, Metabolic labeling of palmitate	2	0		-
Q02978	M2OM_HUMAN	M2OM	Reviewed	SLC25A11, SLC20A4	Mitochondrial 2-oxoglutarate/malate carrier protein (OGCP) (Solute carrier family 25 member 11)	2	3	3	No	No	Yes	No	4 of 19	4 of 15	26%		0	0	Metabolic labeling of palmitate	1	0		-
P23368	MAOM_HUMAN	MAOM	Reviewed	ME2	NAD-dependent malic enzyme, mitochondrial (NAD-ME) (EC 1.1.1.38) (Malic enzyme 2)	2	11	11	Yes	Yes	Yes	No	2 of 19	2 of 15	13%		0	0	Metabolic labeling of palmitate	1	0		-
Q7Z434	MAVS_HUMAN	MAVS	Reviewed	MAVS, IPS1, KIAA1271, VISA	Mitochondrial antiviral-signaling protein (MAVS) (CARD adapter inducing interferon beta) (Cardif) (Interferon beta promoter stimulator protein 1) (IPS-1) (Putative NF-kappa-B-activating protein 031N) (Virus-induced-signaling adapter) (VISA)	6	10	10	Yes	Yes	Yes	No	1 of 19	1 of 15	6%		0	0	Metabolic labeling of palmitate	1	0		-
Q96RQ3	MCCA_HUMAN	MCCA	Reviewed	MCCC1, MCCA	Methylcrotonoyl-CoA carboxylase subunit alpha, mitochondrial (MCCase subunit alpha) (EC 6.4.1.4) (3-methylcrotonyl-CoA carboxylase 1) (3-methylcrotonyl-CoA carboxylase biotin-containing subunit) (3-methylcrotonyl-CoA:carbon dioxide ligase subunit alpha)	1	9	9	No	No	Yes	No	1 of 19	1 of 15	6%		0	0	Metabolic labeling of palmitate	1	0		-
Q8NE86	MCU_HUMAN	MCU	Reviewed	MCU, C10orf42, CCDC109A	Calcium uniporter protein, mitochondrial (Coiled-coil domain-containing protein 109A)	3	5	5	No	No	Yes	No	2 of 19	2 of 15	13%		1	0	Chemical modification and capture of palmitoylated cysteines	1	0		-
P40926	MDHM_HUMAN	MDHM	Reviewed	MDH2	Malate dehydrogenase, mitochondrial	2	8	8	No	No	Yes	No	5 of 19	5 of 15	33%		1	0	Chemical modification and capture of palmitoylated cysteines, Metabolic labeling of palmitate	2	0		FP
Q8IXI1	MIRO2_HUMAN	MIRO2	Reviewed	RHOT2, ARHT2, C16orf39	Mitochondrial Rho GTPase 2 (MIRO-2) (hMiro-2) (EC 3.6.5.-) (Ras homolog gene family member T2)	2	18	18	Yes	Yes	Yes	No	2 of 19	2 of 15	13%		0	0	Chemical modification and capture of palmitoylated cysteines, Metabolic labeling of palmitate	2	0		-
Q8IVH4	MMAA_HUMAN	MMAA	Reviewed	MMAA	Methylmalonic aciduria type A protein, mitochondrial (EC 3.6.-.-)	1	7	7	Yes	Yes	Yes	No	1 of 19	1 of 15	6%		0	0	Metabolic labeling of palmitate	1	0		FP
Q02252	MMSA_HUMAN	MMSA	Reviewed	ALDH6A1, MMSDH	Methylmalonate-semialdehyde dehydrogenase [acylating], mitochondrial (MMSDH) (Malonate-semialdehyde dehydrogenase [acylating]) (EC 1.2.1.18) (EC 1.2.1.27) (Aldehyde dehydrogenase family 6 member A1)	2	8	8	Yes	Yes	Yes	No	4 of 19	4 of 15	26%		0	0	Chemical modification and capture of palmitoylated cysteines, Metabolic labeling of palmitate	2	0		-
Q9BRT2	UQCC2_HUMAN	UQCC2	Reviewed	MNF1, C6orf125, UQCC2	Ubiquinol-cytochrome-c reductase complex assembly factor 2 (Breast cancer-associated protein SGA-81M) (Mitochondrial nucleoid factor 1) (Mitochondrial protein M19)	1	2	2	Yes	Yes	Yes	No	5 of 19	5 of 15	33%		0	0	Chemical modification and capture of palmitoylated cysteines, Metabolic labeling of palmitate	2	0		-
Q00325	MPCP_HUMAN	MPCP	Reviewed	SLC25A3, PHC, OK/SW-cl.48	Phosphate carrier protein, mitochondrial (Phosphate transport protein) (PTP) (Solute carrier family 25 member 3)	2	8	8	No	No	Yes	No	4 of 19	4 of 15	26%		1	0	Metabolic labeling of palmitate	1	0		-
Q9Y3D2	MSRB2_HUMAN	MSRB2	Reviewed	MSRB2, CBS-1, MSRB, CGI-131	Methionine-R-sulfoxide reductase B2, mitochondrial (MsrB2) (EC 1.8.4.-)	1	8	8	Yes	Yes	Yes	No	1 of 19	1 of 15	6%		0	0	Metabolic labeling of palmitate	1	0		-
Q9NZJ7	MTCH1_HUMAN	MTCH1	Reviewed	MTCH1, PSAP, CGI-64, UNQ1871/PRO4314	Mitochondrial carrier homolog 1 (Presenilin-associated protein)	3	6	6	Yes	Yes	Yes	No	2 of 19	2 of 15	13%		0	0	Chemical modification and capture of palmitoylated cysteines, Metabolic labeling of palmitate	2	0		-
Q9Y6C9	MTCH2_HUMAN	MTCH2	Reviewed	MTCH2, MIMP, HSPC032	Mitochondrial carrier homolog 2 (Met-induced mitochondrial protein)	1	11	11	Yes	Yes	Yes	No	3 of 19	3 of 15	20%		0	0	Metabolic labeling of palmitate	1	0		-
O75431	MTX2_HUMAN	MTX2	Reviewed	MTX2	Metaxin-2 (Mitochondrial outer membrane import complex protein 2)	2	6	6	Yes	Yes	Yes	No	1 of 19	1 of 15	6%		0	0	Metabolic labeling of palmitate	1	0		-
Q9HB07	MYG1_HUMAN	MYG1	Reviewed	C12orf10	UPF0160 protein MYG1, mitochondrial	1	6	6	No	No	Yes	No	1 of 19	1 of 15	6%		0	0	Chemical modification and capture of palmitoylated cysteines	1	0		-
Q16795	NDUA9_HUMAN	NDUA9	Reviewed	NDUFA9, NDUFS2L	NADH dehydrogenase [ubiquinone] 1 alpha subcomplex subunit 9, mitochondrial (Complex I-39kD) (CI-39kD) (NADH-ubiquinone oxidoreductase 39 kDa subunit)	1	3	3	No	No	Yes	No	4 of 19	4 of 15	26%		0	0	Metabolic labeling of palmitate	1	0		-
O95299	NDUAA_HUMAN	NDUAA	Reviewed	NDUFA10	NADH dehydrogenase [ubiquinone] 1 alpha subcomplex subunit 10, mitochondrial	2	9	6	No	No	Yes	No	1 of 19	1 of 15	6%		0	0	Metabolic labeling of palmitate	1	0		-
O95169	NDUB8_HUMAN	NDUB8	Reviewed	NDUFB8	NADH dehydrogenase [ubiquinone] 1 beta subcomplex subunit 8, mitochondrial (Complex I-ASHI) (CI-ASHI) (NADH-ubiquinone oxidoreductase ASHI subunit)	3	3	2	Yes	Yes	Yes	No	3 of 19	3 of 15	20%		0	0	Metabolic labeling of palmitate	1	0		-
P28331	NDUS1_HUMAN	NDUS1	Reviewed	NDUFS1	NADH-ubiquinone oxidoreductase 75 kDa subunit, mitochondrial (EC 1.6.5.3) (EC 1.6.99.3) (Complex I-75kD) (CI-75kD)	5	18	18	Yes	Yes	Yes	No	3 of 19	3 of 15	20%		0	0	Metabolic labeling of palmitate	1	0		-
O75306	NDUS2_HUMAN	NDUS2	Reviewed	NDUFS2	NADH dehydrogenase [ubiquinone] iron-sulfur protein 2, mitochondrial (EC 1.6.5.3) (EC 1.6.99.3) (Complex I-49kD) (CI-49kD) (NADH-ubiquinone oxidoreductase 49 kDa subunit)	2	7	7	Yes	Yes	Yes	No	2 of 19	2 of 15	13%		0	0	Metabolic labeling of palmitate	1	0		-
O75489	NDUS3_HUMAN	NDUS3	Reviewed	NDUFS3	NADH dehydrogenase [ubiquinone] iron-sulfur protein 3, mitochondrial	2	2	2	No	No	Yes	No	1 of 19	1 of 15	6%		0	0	Metabolic labeling of palmitate	1	0		-
O75380	NDUS6_HUMAN	NDUS6	Reviewed	NDUFS6	NADH dehydrogenase [ubiquinone] iron-sulfur protein 6, mitochondrial (Complex I-13kD-A) (CI-13kD-A) (NADH-ubiquinone oxidoreductase 13 kDa-A subunit)	1	6	6	Yes	Yes	Yes	No	1 of 19	1 of 15	6%		0	0	Metabolic labeling of palmitate	1	0		FP
O75251	NDUS7_HUMAN	NDUS7	Reviewed	NDUFS7	NADH dehydrogenase [ubiquinone] iron-sulfur protein 7, mitochondrial (EC 1.6.5.3) (EC 1.6.99.3) (Complex I-20kD) (CI-20kD) (NADH-ubiquinone oxidoreductase 20 kDa subunit) (PSST subunit)	2	5	5	Yes	Yes	Yes	No	1 of 19	1 of 15	6%		0	0	Metabolic labeling of palmitate	1	0		-
O00217	NDUS8_HUMAN	NDUS8	Reviewed	NDUFS8	NADH dehydrogenase [ubiquinone] iron-sulfur protein 8, mitochondrial (EC 1.6.5.3) (EC 1.6.99.3) (Complex I-23kD) (CI-23kD) (NADH-ubiquinone oxidoreductase 23 kDa subunit) (TYKY subunit)	1	9	9	Yes	Yes	Yes	No	1 of 19	1 of 15	6%		0	0	Metabolic labeling of palmitate	1	0		-
P49821	NDUV1_HUMAN	NDUV1	Reviewed	NDUFV1, UQOR1	NADH dehydrogenase [ubiquinone] flavoprotein 1, mitochondrial (EC 1.6.5.3) (EC 1.6.99.3) (Complex I-51kD) (CI-51kD) (NADH dehydrogenase flavoprotein 1) (NADH-ubiquinone oxidoreductase 51 kDa subunit)	2	12	12	No	No	Yes	No	1 of 19	1 of 15	6%		0	0	Metabolic labeling of palmitate	1	0		-
Q9Y697	NFS1_HUMAN	NFS1	Reviewed	NFS1, NIFS, HUSSY-08	Cysteine desulfurase, mitochondrial (EC 2.8.1.7)	3	7	7	No	No	Yes	No	1 of 19	1 of 15	6%		0	0	Chemical modification and capture of palmitoylated cysteines	1	0		-
Q13423	NNTM_HUMAN	NNTM	Reviewed	NNT	NAD(P) transhydrogenase, mitochondrial (EC 1.6.1.2) (Nicotinamide nucleotide transhydrogenase) (Pyridine nucleotide transhydrogenase)	1	13	13	Yes	Yes	Yes	No	4 of 19	4 of 15	26%		0	0	Chemical modification and capture of palmitoylated cysteines, Metabolic labeling of palmitate	2	0		FP
P04181	OAT_HUMAN	OAT	Reviewed	OAT	Ornithine aminotransferase, mitochondrial (EC 2.6.1.13) (Ornithine delta-aminotransferase) (Ornithine--oxo-acid aminotransferase) [Cleaved into: Ornithine aminotransferase, hepatic form; Ornithine aminotransferase, renal form]	2	6	6	Yes	Yes	Yes	No	1 of 19	1 of 15	6%		0	0	Metabolic labeling of palmitate	1	0		-
P11182	ODB2_HUMAN	ODB2	Reviewed	DBT, BCATE2	Lipoamide acyltransferase component of branched-chain alpha-keto acid dehydrogenase complex, mitochondrial (EC 2.3.1.168) (52 kDa mitochondrial autoantigen of primary biliary cirrhosis) (Branched chain 2-oxo-acid dehydrogenase complex component E2) (BCOADC-E2) (Branched-chain alpha-keto acid dehydrogenase complex component E2) (BCKAD-E2) (BCKADE2) (Dihydrolipoamide acetyltransferase component of …	1	7	7	No	No	Yes	No	1 of 19	1 of 15	6%		0	0	Metabolic labeling of palmitate	1	0		FP
Q02218	ODO1_HUMAN	ODO1	Reviewed	OGDH	2-oxoglutarate dehydrogenase, mitochondrial (EC 1.2.4.2) (2-oxoglutarate dehydrogenase complex component E1) (OGDC-E1) (Alpha-ketoglutarate dehydrogenase)	3	22	21	Yes	Yes	Yes	No	4 of 19	4 of 15	26%		0	0	Chemical modification and capture of palmitoylated cysteines, Metabolic labeling of palmitate	2	0		FP
P36957	ODO2_HUMAN	ODO2	Reviewed	DLST, DLTS	Dihydrolipoyllysine-residue succinyltransferase component of 2-oxoglutarate dehydrogenase complex, mitochondrial	2	6	6	Yes	Yes	Yes	No	3 of 19	3 of 15	20%		0	0	Chemical modification and capture of palmitoylated cysteines, Metabolic labeling of palmitate	2	0		FP
P10515	ODP2_HUMAN	ODP2	Reviewed	DLAT, DLTA	Dihydrolipoyllysine-residue acetyltransferase component of pyruvate dehydrogenase complex, mitochondrial (EC 2.3.1.12) (70 kDa mitochondrial autoantigen of primary biliary cirrhosis) (PBC) (Dihydrolipoamide acetyltransferase component of pyruvate dehydrogenase complex) (M2 antigen complex 70 kDa subunit) (Pyruvate dehydrogenase complex component E2) (PDC-E2) (PDCE2)	1	9	9	Yes	Yes	Yes	No	3 of 19	3 of 15	20%		0	0	Chemical modification and capture of palmitoylated cysteines, Metabolic labeling of palmitate	2	0		FP
P08559	ODPA_HUMAN	ODPA	Reviewed	PDHA1, PHE1A	Pyruvate dehydrogenase E1 component subunit alpha, somatic form, mitochondrial (EC 1.2.4.1) (PDHE1-A type I)	4	13	12	Yes	Yes	Yes	No	5 of 19	5 of 15	33%		0	0	Chemical modification and capture of palmitoylated cysteines, Metabolic labeling of palmitate	2	0		FP
P11177	ODPB_HUMAN	ODPB	Reviewed	PDHB, PHE1B	Pyruvate dehydrogenase E1 component subunit beta, mitochondrial (PDHE1-B) (EC 1.2.4.1)	3	6	6	No	No	Yes	No	3 of 19	3 of 15	20%		0	0	Metabolic labeling of palmitate	1	0		FP
O00330	ODPX_HUMAN	ODPX	Reviewed	PDHX, PDX1	Pyruvate dehydrogenase protein X component, mitochondrial (Dihydrolipoamide dehydrogenase-binding protein of pyruvate dehydrogenase complex) (E3-binding protein) (E3BP) (Lipoyl-containing pyruvate dehydrogenase complex component X) (proX)	3	4	4	No	No	Yes	No	3 of 19	3 of 15	20%		0	0	Chemical modification and capture of palmitoylated cysteines, Metabolic labeling of palmitate	2	0		-
O60313	OPA1_HUMAN	OPA1	Reviewed	OPA1, KIAA0567	Dynamin-like 120 kDa protein, mitochondrial (EC 3.6.5.5) (Optic atrophy protein 1) [Cleaved into: Dynamin-like 120 kDa protein, form S1]	2	10	10	Yes	Yes	Yes	No	1 of 19	1 of 15	6%		0	0	Metabolic labeling of palmitate	1	0		-
Q15070	OXA1L_HUMAN	OXA1L	Reviewed	OXA1L	Mitochondrial inner membrane protein OXA1L (Hsa) (OXA1Hs) (Oxidase assembly 1-like protein) (OXA1-like protein)	3	7	7	Yes	Yes	Yes	No	1 of 19	1 of 15	6%		0	0	Metabolic labeling of palmitate	1	0		-
Q9NWU1	OXSM_HUMAN	OXSM	Reviewed	OXSM	3-oxoacyl-[acyl-carrier-protein] synthase, mitochondrial (EC 2.3.1.41) (Beta-ketoacyl-ACP synthase)	2	11	11	Yes	Yes	Yes	No	5 of 19	5 of 15	33%		0	0	Chemical modification and capture of palmitoylated cysteines, Metabolic labeling of palmitate	2	0		FP
P32322	P5CR1_HUMAN	P5CR1	Reviewed	PYCR1	Pyrroline-5-carboxylate reductase 1, mitochondrial (P5C reductase 1) (P5CR 1) (EC 1.5.1.2)	3	4	4	No	No	Yes	No	1 of 19	1 of 15	6%		0	0	Metabolic labeling of palmitate	1	0		-
Q9NVV4	PAPD1_HUMAN	PAPD1	Reviewed	MTPAP, PAPD1	Poly(A) RNA polymerase, mitochondrial (PAP) (EC 2.7.7.19) (PAP-associated domain-containing protein 1) (Polynucleotide adenylyltransferase) (Terminal uridylyltransferase 1) (TUTase 1) (mtPAP)	2	15	15	Yes	Yes	Yes	No	1 of 19	1 of 15	6%		0	0	Metabolic labeling of palmitate	1	0		-
P05165	PCCA_HUMAN	PCCA	Reviewed	PCCA	Propionyl-CoA carboxylase alpha chain, mitochondrial (PCCase subunit alpha) (EC 6.4.1.3) (Propanoyl-CoA:carbon dioxide ligase subunit alpha)	3	11	11	No	No	Yes	No	1 of 19	1 of 15	6%		0	0	Metabolic labeling of palmitate	1	0		FP
Q96HS1	PGAM5_HUMAN	PGAM5	Reviewed	PGAM5	Serine/threonine-protein phosphatase PGAM5, mitochondrial (EC 3.1.3.16) (Bcl-XL-binding protein v68) (Phosphoglycerate mutase family member 5)	2	4	4	No	No	Yes	No	2 of 19	2 of 15	13%		0	0	Chemical modification and capture of palmitoylated cysteines, Metabolic labeling of palmitate	2	0		-
Q8N2A8	PLD6_HUMAN	PLD6	Reviewed	PLD6	Mitochondrial cardiolipin hydrolase (EC 3.1.-.-) (Choline phosphatase 6) (Mitochondrial phospholipase) (MitoPLD) (Phosphatidylcholine-hydrolyzing phospholipase D6) (Phospholipase D6) (PLD 6) (Protein zucchini homolog)	1	7	7	No	No	Yes	No	1 of 19	1 of 15	6%		0	0	Chemical modification and capture of palmitoylated cysteines	1	0		-
Q8TCS8	PNPT1_HUMAN	PNPT1	Reviewed	PNPT1, PNPASE	Polyribonucleotide nucleotidyltransferase 1, mitochondrial (EC 2.7.7.8) (3'-5' RNA exonuclease OLD35) (PNPase old-35) (Polynucleotide phosphorylase 1) (PNPase 1) (Polynucleotide phosphorylase-like protein)	1	11	11	Yes	Yes	Yes	No	1 of 19	1 of 15	6%		0	0	Metabolic labeling of palmitate	1	0		-
P30405	PPIF_HUMAN	PPIF	Reviewed	PPIF, CYP3	Peptidyl-prolyl cis-trans isomerase F, mitochondrial (PPIase F) (EC 5.2.1.8) (Cyclophilin D) (CyP-D) (CypD) (Cyclophilin F) (Mitochondrial cyclophilin) (CyP-M) (Rotamase F)	2	6	6	Yes	Yes	Yes	No	1 of 19	1 of 15	6%		1	0	Chemical modification and capture of palmitoylated cysteines	1	0		-
P30048	PRDX3_HUMAN	PRDX3	Reviewed	PRDX3, AOP1	Thioredoxin-dependent peroxide reductase, mitochondrial (EC 1.11.1.15) (Antioxidant protein 1) (AOP-1) (HBC189) (Peroxiredoxin III) (Prx-III) (Peroxiredoxin-3) (Protein MER5 homolog)	2	6	4	No	No	Yes	No	3 of 19	3 of 15	20%		1	0	Metabolic labeling of palmitate	1	0		-
P30044	PRDX5_HUMAN	PRDX5	Reviewed	PRDX5, ACR1, SBBI10	Peroxiredoxin-5, mitochondrial (EC 1.11.1.15) (Alu corepressor 1) (Antioxidant enzyme B166) (AOEB166) (Liver tissue 2D-page spot 71B) (PLP) (Peroxiredoxin V) (Prx-V) (Peroxisomal antioxidant enzyme) (TPx type VI) (Thioredoxin peroxidase PMP20) (Thioredoxin reductase)	4	4	2	Yes	Yes	Yes	No	5 of 19	5 of 15	33%		0	0	Chemical modification and capture of palmitoylated cysteines, Metabolic labeling of palmitate	2	0		-
Q5JRX3	PREP_HUMAN	PREP	Reviewed	PITRM1, KIAA1104, MP1	Presequence protease, mitochondrial (hPreP) (EC 3.4.24.-) (Pitrilysin metalloproteinase 1) (Metalloprotease 1) (hMP1)	3	18	16	Yes	Yes	Yes	No	2 of 19	2 of 15	13%		0	0	Metabolic labeling of palmitate	1	0		-
Q96EY7	PTCD3_HUMAN	PTCD3	Reviewed	PTCD3, TRG15, MRPS39	Pentatricopeptide repeat domain-containing protein 3, mitochondrial (28S ribosomal protein S39, mitochondrial) (MRP-S39) (Transformation-related gene 15 protein) (TRG-15)	2	12	12	Yes	Yes	Yes	No	3 of 19	3 of 15	20%		0	0	Metabolic labeling of palmitate	1	0		-
Q9Y3E5	PTH2_HUMAN	PTH2	Reviewed	PTRH2, BIT1, PTH2, CGI-147	Peptidyl-tRNA hydrolase 2, mitochondrial (PTH 2) (EC 3.1.1.29) (Bcl-2 inhibitor of transcription 1)	1	5	5	No	No	Yes	No	10 of 19	10 of 15	66%	19137006	3	1	Chemical modification and capture of palmitoylated cysteines, Metabolic labeling of palmitate	2	0		-
P11498	PYC_HUMAN	PYC	Reviewed	PC	Pyruvate carboxylase, mitochondrial (EC 6.4.1.1) (Pyruvic carboxylase) (PCB)	2	13	13	No	No	Yes	No	3 of 19	3 of 15	20%		0	0	Chemical modification and capture of palmitoylated cysteines, Metabolic labeling of palmitate	2	0		-
P31930	QCR1_HUMAN	QCR1	Reviewed	UQCRC1	Cytochrome b-c1 complex subunit 1, mitochondrial (Complex III subunit 1) (Core protein I) (Ubiquinol-cytochrome-c reductase complex core protein 1)	1	12	12	Yes	Yes	Yes	No	3 of 19	3 of 15	20%		0	0	Metabolic labeling of palmitate	1	0		-
P22695	QCR2_HUMAN	QCR2	Reviewed	UQCRC2	Cytochrome b-c1 complex subunit 2, mitochondrial (Complex III subunit 2) (Core protein II) (Ubiquinol-cytochrome-c reductase complex core protein 2)	1	3	3	No	No	Yes	No	4 of 19	4 of 15	26%		0	0	Chemical modification and capture of palmitoylated cysteines, Metabolic labeling of palmitate	2	0		-
O75570	RF1M_HUMAN	RF1M	Reviewed	MTRF1	Peptide chain release factor 1, mitochondrial (MRF-1) (MtRF-1)	2	10	10	Yes	Yes	Yes	No	1 of 19	1 of 15	6%		0	0	Metabolic labeling of palmitate	1	0		-
Q9BYD6	RM01_HUMAN	RM01	Reviewed	MRPL1, BM-022	39S ribosomal protein L1, mitochondrial (L1mt) (MRP-L1)	1	4	4	Yes	Yes	Yes	No	2 of 19	2 of 15	13%		0	0	Metabolic labeling of palmitate	1	0		-
Q5T653	RM02_HUMAN	RM02	Reviewed	MRPL2, CGI-22	39S ribosomal protein L2, mitochondrial (L2mt) (MRP-L2)	1	5	5	Yes	Yes	Yes	No	1 of 19	1 of 15	6%		0	0	Metabolic labeling of palmitate	1	0		-
P09001	RM03_HUMAN	RM03	Reviewed	MRPL3, MRL3, RPML3	39S ribosomal protein L3, mitochondrial (L3mt) (MRP-L3)	1	5	5	No	No	Yes	No	1 of 19	1 of 15	6%		0	0	Metabolic labeling of palmitate	1	0		-
Q9Y3B7	RM11_HUMAN	RM11	Reviewed	MRPL11, CGI-113	39S ribosomal protein L11, mitochondrial (L11mt) (MRP-L11)	3	2	1	Yes	Yes	Yes	No	2 of 19	2 of 15	13%		0	0	Metabolic labeling of palmitate	1	0		-
P52815	RM12_HUMAN	RM12	Reviewed	MRPL12, RPML12	39S ribosomal protein L12, mitochondrial (L12mt) (MRP-L12) (5c5-2)	1	4	4	Yes	Yes	Yes	No	2 of 19	2 of 15	13%		1	0	Chemical modification and capture of palmitoylated cysteines	1	0		-
Q6P1L8	RM14_HUMAN	RM14	Reviewed	MRPL14, MRPL32, RPML32	39S ribosomal protein L14, mitochondrial (L14mt) (MRP-L14) (39S ribosomal protein L32, mitochondrial) (L32mt) (MRP-L32)	1	4	4	Yes	Yes	Yes	No	1 of 19	1 of 15	6%		0	0	Metabolic labeling of palmitate	1	0		-
Q9P015	RM15_HUMAN	RM15	Reviewed	MRPL15, HSPC145	39S ribosomal protein L15, mitochondrial (L15mt) (MRP-L15)	1	3	3	No	No	Yes	No	2 of 19	2 of 15	13%		0	0	Metabolic labeling of palmitate	1	0		-
Q9NX20	RM16_HUMAN	RM16	Reviewed	MRPL16, PNAS-111	39S ribosomal protein L16, mitochondrial (L16mt) (MRP-L16)	1	1	1	No	No	Yes	No	1 of 19	1 of 15	6%		0	0	Metabolic labeling of palmitate	1	0		-
Q9BYC9	RM20_HUMAN	RM20	Reviewed	MRPL20	39S ribosomal protein L20, mitochondrial (L20mt) (MRP-L20)	2	3	3	No	No	Yes	No	2 of 19	2 of 15	13%		0	0	Metabolic labeling of palmitate	1	0		-
Q96A35	RM24_HUMAN	RM24	Reviewed	MRPL24	39S ribosomal protein L24, mitochondrial (L24mt) (MRP-L24)	1	2	2	No	No	Yes	No	1 of 19	1 of 15	6%		0	0	Metabolic labeling of palmitate	1	0		-
Q13084	RM28_HUMAN	RM28	Reviewed	MRPL28, MAAT1	39S ribosomal protein L28, mitochondrial (L28mt) (MRP-L28) (Melanoma antigen p15) (Melanoma-associated antigen recognized by T-lymphocytes)	1	2	2	Yes	Yes	Yes	No	1 of 19	1 of 15	6%		0	0	Metabolic labeling of palmitate	1	0		-
Q9BZE1	RM37_HUMAN	RM37	Reviewed	MRPL37, MRPL2, RPML2, HSPC235	39S ribosomal protein L37, mitochondrial (L37mt) (MRP-L37) (39S ribosomal protein L2, mitochondrial) (L2mt) (MRP-L2)	1	9	9	No	No	Yes	No	3 of 19	3 of 15	20%		0	0	Metabolic labeling of palmitate	1	0		-
Q96DV4	RM38_HUMAN	RM38	Reviewed	MRPL38, HSPC262	39S ribosomal protein L38, mitochondrial (L38mt) (MRP-L38)	2	7	7	Yes	Yes	Yes	No	2 of 19	2 of 15	13%		0	0	Metabolic labeling of palmitate	1	0		-
Q9H9J2	RM44_HUMAN	RM44	Reviewed	MRPL44	39S ribosomal protein L44, mitochondrial (L44mt) (MRP-L44) (EC 3.1.26.-)	1	6	6	No	No	Yes	No	2 of 19	2 of 15	13%		0	0	Metabolic labeling of palmitate	1	0		-
Q9BRJ2	RM45_HUMAN	RM45	Reviewed	MRPL45	39S ribosomal protein L45, mitochondrial (L45mt) (MRP-L45)	1	5	5	Yes	Yes	Yes	No	1 of 19	1 of 15	6%		0	0	Metabolic labeling of palmitate	1	0		-
Q9H2W6	RM46_HUMAN	RM46	Reviewed	MRPL46, C15orf4, LIECG2	39S ribosomal protein L46, mitochondrial (L46mt) (MRP-L46) (P2ECSL)	1	2	2	No	No	Yes	No	2 of 19	2 of 15	13%		0	0	Metabolic labeling of palmitate	1	0		-
Q9Y2R9	RT07_HUMAN	RT07	Reviewed	MRPS7	28S ribosomal protein S7, mitochondrial (MRP-S7) (S7mt) (bMRP-27a) (bMRP27a)	1	2	2	No	No	Yes	No	1 of 19	1 of 15	6%		0	0	Metabolic labeling of palmitate	1	0		-
P82933	RT09_HUMAN	RT09	Reviewed	MRPS9, RPMS9	28S ribosomal protein S9, mitochondrial (MRP-S9) (S9mt)	1	4	4	Yes	Yes	Yes	No	3 of 19	3 of 15	20%		0	0	Metabolic labeling of palmitate	1	0		-
O60783	RT14_HUMAN	RT14	Reviewed	MRPS14	28S ribosomal protein S14, mitochondrial (MRP-S14) (S14mt)	1	2	2	No	No	Yes	No	1 of 19	1 of 15	6%		0	0	Metabolic labeling of palmitate	1	0		-
Q9NVS2	RT18A_HUMAN	RT18A	Reviewed	MRPS18A	28S ribosomal protein S18a, mitochondrial (MRP-S18-a) (Mrps18a) (S18mt-a) (28S ribosomal protein S18-3, mitochondrial) (MRP-S18-3)	3	7	6	Yes	Yes	Yes	No	1 of 19	1 of 15	6%		0	0	Chemical modification and capture of palmitoylated cysteines	1	0		-
Q9Y676	RT18B_HUMAN	RT18B	Reviewed	MRPS18B, C6orf14, HSPC183, PTD017	28S ribosomal protein S18b, mitochondrial (MRP-S18-b) (Mrps18-b) (S18mt-b) (28S ribosomal protein S18-2, mitochondrial) (MRP-S18-2)	1	6	6	No	No	Yes	No	2 of 19	2 of 15	13%		1	0	Chemical modification and capture of palmitoylated cysteines, Metabolic labeling of palmitate	2	0		-
P82921	RT21_HUMAN	RT21	Reviewed	MRPS21, RPMS21, MDS016	28S ribosomal protein S21, mitochondrial (MRP-S21) (S21mt)	1	3	3	No	No	Yes	No	1 of 19	1 of 15	6%		0	0	Metabolic labeling of palmitate	1	0		-
Q9Y3D9	RT23_HUMAN	RT23	Reviewed	MRPS23, CGI-138, HSPC329	28S ribosomal protein S23, mitochondrial (MRP-S23) (S23mt)	1	1	1	No	No	Yes	No	3 of 19	3 of 15	20%		0	0	Metabolic labeling of palmitate	1	0		-
Q92552	RT27_HUMAN	RT27	Reviewed	MRPS27, KIAA0264	28S ribosomal protein S27, mitochondrial (MRP-S27) (S27mt)	2	7	6	No	No	Yes	No	2 of 19	2 of 15	13%		0	0	Metabolic labeling of palmitate	1	0		-
P51398	RT29_HUMAN	RT29	Reviewed	DAP3, MRPS29	28S ribosomal protein S29, mitochondrial (MRP-S29) (S29mt) (Death-associated protein 3) (DAP-3) (Ionizing radiation resistance conferring protein)	3	6	6	No	No	Yes	No	1 of 19	1 of 15	6%		0	0	Metabolic labeling of palmitate	1	0		-
Q9NP92	RT30_HUMAN	RT30	Reviewed	MRPS30, PDCD9, BM-047	28S ribosomal protein S30, mitochondrial (MRP-S30) (S30mt) (Programmed cell death protein 9)	1	11	11	Yes	Yes	Yes	No	1 of 19	1 of 15	6%		0	0	Metabolic labeling of palmitate	1	0		-
P82930	RT34_HUMAN	RT34	Reviewed	MRPS34	28S ribosomal protein S34, mitochondrial (MRP-S34) (S34mt)	1	1	1	No	No	Yes	No	3 of 19	3 of 15	20%		0	0	Metabolic labeling of palmitate	1	0		-
Q6NUK1	SCMC1_HUMAN	SCMC1	Reviewed	SLC25A24, APC1, MCSC1, SCAMC1	Calcium-binding mitochondrial carrier protein SCaMC-1 (Mitochondrial ATP-Mg/Pi carrier protein 1) (Mitochondrial Ca(2+)-dependent solute carrier protein 1) (Small calcium-binding mitochondrial carrier protein 1) (Solute carrier family 25 member 24)	2	4	4	Yes	Yes	Yes	No	2 of 19	2 of 15	13%		0	0	Metabolic labeling of palmitate	1	0		-
Q9GZT3	SLIRP_HUMAN	SLIRP	Reviewed	SLIRP, C14orf156, DC23, DC50, PD04872	SRA stem-loop-interacting RNA-binding protein, mitochondrial	2	1	1	No	No	Yes	No	1 of 19	1 of 15	6%		0	0	Metabolic labeling of palmitate	1	0		-
P04179	SODM_HUMAN	SODM	Reviewed	SOD2	Superoxide dismutase [Mn], mitochondrial (EC 1.15.1.1)	4	3	3	Yes	Yes	Yes	No	3 of 19	3 of 15	20%		0	0	Chemical modification and capture of palmitoylated cysteines, Metabolic labeling of palmitate	2	0		-
Q9Y6N5	SQRD_HUMAN	SQRD	Reviewed	SQRDL, CGI-44	Sulfide:quinone oxidoreductase, mitochondrial (SQOR) (EC 1.8.5.-)	1	5	5	No	No	Yes	No	2 of 19	2 of 15	13%		0	0	Metabolic labeling of palmitate	1	0		-
P51649	SSDH_HUMAN	SSDH	Reviewed	ALDH5A1, SSADH	Succinate-semialdehyde dehydrogenase, mitochondrial (EC 1.2.1.24) (Aldehyde dehydrogenase family 5 member A1) (NAD(+)-dependent succinic semialdehyde dehydrogenase)	2	15	13	Yes	Yes	Yes	No	2 of 19	2 of 15	13%		0	0	Chemical modification and capture of palmitoylated cysteines	1	0		FP
Q9UJZ1	STML2_HUMAN	STML2	Reviewed	STOML2, SLP2, HSPC108	Stomatin-like protein 2, mitochondrial (SLP-2) (EPB72-like protein 2) (Paraprotein target 7) (Paratarg-7)	2	2	2	No	No	Yes	No	4 of 19	4 of 15	26%		0	0	Chemical modification and capture of palmitoylated cysteines, Metabolic labeling of palmitate	2	0		-
Q9P2R7	SUCB1_HUMAN	SUCB1	Reviewed	SUCLA2	Succinyl-CoA ligase [ADP-forming] subunit beta, mitochondrial (EC 6.2.1.5) (ATP-specific succinyl-CoA synthetase subunit beta) (Renal carcinoma antigen NY-REN-39) (Succinyl-CoA synthetase beta-A chain) (SCS-betaA)	2	6	6	No	No	Yes	No	1 of 19	1 of 15	6%		0	0	Metabolic labeling of palmitate	1	0		FP
Q96I99	SUCB2_HUMAN	SUCB2	Reviewed	SUCLG2	Succinyl-CoA ligase [GDP-forming] subunit beta, mitochondrial (EC 6.2.1.4) (GTP-specific succinyl-CoA synthetase subunit beta) (Succinyl-CoA synthetase beta-G chain) (SCS-betaG)	2	8	6	Yes	Yes	Yes	No	1 of 19	1 of 15	6%		0	0	Metabolic labeling of palmitate	1	0		FP
Q9HA77	SYCM_HUMAN	SYCM	Reviewed	CARS2, OK/SW-cl.10	Probable cysteine--tRNA ligase, mitochondrial (EC 6.1.1.16) (Cysteinyl-tRNA synthetase) (CysRS)	1	9	9	No	No	Yes	No	1 of 19	1 of 15	6%		0	0	Chemical modification and capture of palmitoylated cysteines	1	0		-
Q6PI48	SYDM_HUMAN	SYDM	Reviewed	DARS2	Aspartate--tRNA ligase, mitochondrial (EC 6.1.1.12) (Aspartyl-tRNA synthetase) (AspRS)	1	10	10	Yes	Yes	Yes	No	2 of 19	2 of 15	13%		0	0	Chemical modification and capture of palmitoylated cysteines, Metabolic labeling of palmitate	2	0		-
Q9NSE4	SYIM_HUMAN	SYIM	Reviewed	IARS2	Isoleucine--tRNA ligase, mitochondrial (EC 6.1.1.5) (Isoleucyl-tRNA synthetase) (IleRS)	1	17	17	Yes	Yes	Yes	No	2 of 19	2 of 15	13%		0	0	Metabolic labeling of palmitate	1	0		-
Q9Y2Z4	SYYM_HUMAN	SYYM	Reviewed	YARS2, CGI-04	Tyrosine--tRNA ligase, mitochondrial (EC 6.1.1.1) (Tyrosyl-tRNA synthetase) (TyrRS)	1	4	4	No	No	Yes	No	2 of 19	2 of 15	13%		0	0	Metabolic labeling of palmitate	1	0		-
Q9H5Q4	TFB2M_HUMAN	TFB2M	Reviewed	TFB2M, NS5ATP5	Dimethyladenosine transferase 2, mitochondrial (EC 2.1.1.-) (Hepatitis C virus NS5A-transactivated protein 5) (HCV NS5A-transactivated protein 5) (Mitochondrial 12S rRNA dimethylase 2) (Mitochondrial transcription factor B2) (h-mtTFB) (h-mtTFB2) (hTFB2M) (mtTFB2) (S-adenosylmethionine-6-N', N'-adenosyl(rRNA) dimethyltransferase 2)	1	8	8	No	No	Yes	No	3 of 19	3 of 15	20%		0	0	Chemical modification and capture of palmitoylated cysteines, Metabolic labeling of palmitate	2	0		-
P24752	THIL_HUMAN	THIL	Reviewed	ACAT1, ACAT, MAT	Acetyl-CoA acetyltransferase, mitochondrial (EC 2.3.1.9) (Acetoacetyl-CoA thiolase) (T2)	2	5	5	Yes	Yes	Yes	No	4 of 19	4 of 15	26%		0	0	Chemical modification and capture of palmitoylated cysteines, Metabolic labeling of palmitate	2	0		FP
P42765	THIM_HUMAN	THIM	Reviewed	ACAA2	3-ketoacyl-CoA thiolase, mitochondrial (EC 2.3.1.16) (Acetyl-CoA acyltransferase) (Beta-ketothiolase) (Mitochondrial 3-oxoacyl-CoA thiolase) (T1)	1	8	8	No	No	Yes	No	3 of 19	3 of 15	20%		0	0	Metabolic labeling of palmitate	1	0		FP
Q99595	TI17A_HUMAN	TI17A	Reviewed	TIMM17A, MIMT17, TIM17, TIM17A, TIMM17	Mitochondrial import inner membrane translocase subunit Tim17-A (Inner membrane preprotein translocase Tim17a)	1	3	3	Yes	Yes	Yes	No	2 of 19	2 of 15	13%		0	0	Metabolic labeling of palmitate	1	0		-
O60830	TI17B_HUMAN	TI17B	Reviewed	TIMM17B, TIM17B, JM3	Mitochondrial import inner membrane translocase subunit Tim17-B	2	6	3	No	No	Yes	No	2 of 19	2 of 15	13%		0	0	Metabolic labeling of palmitate	1	0		-
Q5SRD1	TI23B_HUMAN	TI23B	Reviewed	TIMM23B	Putative mitochondrial import inner membrane translocase subunit Tim23B	1	5	5	Yes	Yes	Yes	No	3 of 19	3 of 15	20%		0	0	Metabolic labeling of palmitate	1	0		-
Q9NPL8	TIDC1_HUMAN	TIDC1	Reviewed	TIMMDC1, C3orf1, UNQ247/PRO284	Complex I assembly factor TIMMDC1, mitochondrial (Protein M5-14) (Translocase of inner mitochondrial membrane domain-containing protein 1) (TIMM domain containing-protein 1)	1	3	3	Yes	Yes	Yes	No	2 of 19	2 of 15	13%		0	0	Metabolic labeling of palmitate	1	0		-
O14925	TIM23_HUMAN	TIM23	Reviewed	TIMM23, TIM23	Mitochondrial import inner membrane translocase subunit Tim23	1	3	3	Yes	Yes	Yes	No	1 of 19	1 of 15	6%		0	0	Metabolic labeling of palmitate	1	0		-
O43615	TIM44_HUMAN	TIM44	Reviewed	TIMM44, MIMT44, TIM44	Mitochondrial import inner membrane translocase subunit TIM44	1	6	6	Yes	Yes	Yes	No	2 of 19	2 of 15	13%		0	0	Chemical modification and capture of palmitoylated cysteines, Metabolic labeling of palmitate	2	0		-
Q3ZCQ8	TIM50_HUMAN	TIM50	Reviewed	TIMM50, TIM50, PRO1512	Mitochondrial import inner membrane translocase subunit TIM50	3	9	4	Yes	Yes	Yes	No	2 of 19	2 of 15	13%		0	0	Chemical modification and capture of palmitoylated cysteines	1	0		-
P17152	TMM11_HUMAN	TMM11	Reviewed	TMEM11, C17orf35, PM1	Transmembrane protein 11, mitochondrial (Protein PM1) (Protein PMI)	1	8	8	Yes	Yes	Yes	No	2 of 19	2 of 15	13%		0	0	Chemical modification and capture of palmitoylated cysteines, Metabolic labeling of palmitate	2	0		-
Q9BUB7	TMM70_HUMAN	TMM70	Reviewed	TMEM70	Transmembrane protein 70, mitochondrial	3	3	3	Yes	Yes	Yes	No	2 of 19	2 of 15	13%		0	0	Metabolic labeling of palmitate	1	0		-
Q15785	TOM34_HUMAN	TOM34	Reviewed	TOMM34, URCC3	Mitochondrial import receptor subunit TOM34 (hTom34) (Translocase of outer membrane 34 kDa subunit)	1	7	7	No	No	Yes	No	1 of 19	1 of 15	6%		0	0	Metabolic labeling of palmitate	1	0		-
O96008	TOM40_HUMAN	TOM40	Reviewed	TOMM40, C19orf1, PEREC1, TOM40	Mitochondrial import receptor subunit TOM40 homolog (Protein Haymaker) (Translocase of outer membrane 40 kDa subunit homolog) (p38.5)	2	6	6	No	No	Yes	No	5 of 19	5 of 15	33%		1	0	Chemical modification and capture of palmitoylated cysteines, Metabolic labeling of palmitate	2	0		-
O94826	TOM70_HUMAN	TOM70	Reviewed	TOMM70A, KIAA0719, TOM70, TOMM70	Mitochondrial import receptor subunit TOM70 (Mitochondrial precursor proteins import receptor) (Translocase of outer membrane 70 kDa subunit) (Translocase of outer mitochondrial membrane protein 70)	1	12	12	No	No	Yes	No	2 of 19	2 of 15	13%		0	0	Metabolic labeling of palmitate	1	0		-
Q969P6	TOP1M_HUMAN	TOP1M	Reviewed	TOP1MT	DNA topoisomerase I, mitochondrial (TOP1mt) (EC 5.99.1.2)	2	10	10	Yes	Yes	Yes	No	1 of 19	1 of 15	6%		0	0	Metabolic labeling of palmitate	1	0		-
Q12931	TRAP1_HUMAN	TRAP1	Reviewed	TRAP1, HSP75	Heat shock protein 75 kDa, mitochondrial (HSP 75) (TNFR-associated protein 1) (Tumor necrosis factor type 1 receptor-associated protein) (TRAP-1)	2	5	5	No	No	Yes	No	1 of 19	1 of 15	6%		0	0	Metabolic labeling of palmitate	1	0		-
Q9Y606	TRUA_HUMAN	TRUA	Reviewed	PUS1, PP8985	tRNA pseudouridine synthase A, mitochondrial (EC 5.4.99.12) (tRNA pseudouridine(38-40) synthase) (tRNA pseudouridylate synthase I) (tRNA-uridine isomerase I)	2	10	10	No	No	Yes	No	1 of 19	1 of 15	6%		1	0	Chemical modification and capture of palmitoylated cysteines	1	0		-
Q9NNW7	TRXR2_HUMAN	TRXR2	Reviewed	TXNRD2, KIAA1652, TRXR2	Thioredoxin reductase 2, mitochondrial (EC 1.8.1.9) (Selenoprotein Z) (SelZ) (TR-beta) (Thioredoxin reductase TR3)	4	12	10	No	No	Yes	No	2 of 19	2 of 15	13%		0	0	Chemical modification and capture of palmitoylated cysteines	1	0		-
P30536	TSPOA_HUMAN	TSPOA	Reviewed	TSPO, BZRP, MBR	Translocator protein (Mitochondrial benzodiazepine receptor) (PKBS) (Peripheral-type benzodiazepine receptor) (PBR)	1	2	2	No	No	Yes	No	1 of 19	1 of 15	6%		0	0	Metabolic labeling of palmitate	1	0		-
P53007	TXTP_HUMAN	TXTP	Reviewed	SLC25A1, SLC20A3	Tricarboxylate transport protein, mitochondrial (Citrate transport protein) (CTP) (Solute carrier family 25 member 1) (Tricarboxylate carrier protein)	1	6	6	No	No	Yes	No	5 of 19	5 of 15	33%		0	0	Chemical modification and capture of palmitoylated cysteines, Metabolic labeling of palmitate	2	0		-
P47985	UCRI_HUMAN	UCRI	Reviewed	UQCRFS1	Cytochrome b-c1 complex subunit Rieske, mitochondrial (EC 1.10.2.2) (Complex III subunit 5) (Cytochrome b-c1 complex subunit 5) (Rieske iron-sulfur protein) (RISP) (Ubiquinol-cytochrome c reductase iron-sulfur subunit) [Cleaved into: Cytochrome b-c1 complex subunit 11 (Complex III subunit IX) (Ubiquinol-cytochrome c reductase 8 kDa protein)]	1	5	3	No	No	Yes	No	3 of 19	3 of 15	20%		0	0	Chemical modification and capture of palmitoylated cysteines, Metabolic labeling of palmitate	2	0		-
P21796	VDAC1_HUMAN	VDAC1	Reviewed	VDAC1, VDAC	Voltage-dependent anion-selective channel protein 1 (VDAC-1) (hVDAC1) (Outer mitochondrial membrane protein porin 1) (Plasmalemmal porin) (Porin 31HL) (Porin 31HM)	1	2	2	No	No	Yes	No	4 of 19	4 of 15	26%		1	0	Chemical modification and capture of palmitoylated cysteines, Metabolic labeling of palmitate	2	0		-
P45880	VDAC2_HUMAN	VDAC2	Reviewed	VDAC2	Voltage-dependent anion-selective channel protein 2 (VDAC-2) (hVDAC2) (Outer mitochondrial membrane protein porin 2)	3	9	9	Yes	Yes	Yes	No	5 of 19	5 of 15	33%		1	0	Chemical modification and capture of palmitoylated cysteines, Metabolic labeling of palmitate	2	0		-
Q9Y277	VDAC3_HUMAN	VDAC3	Reviewed	VDAC3	Voltage-dependent anion-selective channel protein 3 (VDAC-3) (hVDAC3) (Outer mitochondrial membrane protein porin 3)	2	6	6	Yes	Yes	Yes	No	6 of 19	6 of 15	40%		1	0	Chemical modification and capture of palmitoylated cysteines, Metabolic labeling of palmitate	2	0		-
P50213	IDH3A_HUMAN	IDH3A	Reviewed	IDH3A	Isocitrate dehydrogenase [NAD] subunit alpha, mitochondrial (EC 1.1.1.41) (Isocitric dehydrogenase subunit alpha) (NAD(+)-specific ICDH subunit alpha)	2	8	8	No	No	Yes	No	1 of 19	1 of 15	6%		0	0	Metabolic labeling of palmitate	1	0		FP
J3KNF8	J3KNF8_HUMAN	J3KNF8	Unreviewed	CYB5B, hCG_28205	Cytochrome b5 type B (Cytochrome b5 type B (Outer mitochondrial membrane), isoform CRA_a)	1	2	2	No	No	Yes	No	2 of 19	2 of 15	13%		0	0	Metabolic labeling of palmitate	1	0		-
E5KNH5	E5KNH5_HUMAN	E5KNH5	Unreviewed	NDUFV1, hCG_21057	Mitochondrial NADH dehydrogenase ubiquinone flavoprotein 1 (NADH dehydrogenase (Ubiquinone) flavoprotein 1, 51kDa, isoform CRA_d)	1	12	12	No	No	Yes	No	1 of 19	1 of 15	6%		0	0	Metabolic labeling of palmitate	1	0		-

## Sheet: MOUSE
UniProt AC	UniProt ID	First part UniProt ID	UniProt status	Gene names	Description	Number of isoforms	Max number of cysteines	Max number of cysteines in TM or cytosolic domain	Predicted to be palmitoylated	Predicted to be palmitoylated in cytosolic domains	Protein has hits?	Orthologs of this protein have hits?	Number of palmitoyl-proteome studies	Number of palmitoyl-proteome articles	% of palmitoyl-proteome articles for this species	Targeted studies (PMIDs)	Number of palmitoyl-proteome studies where the protein appears in a high confidence hit list	Number of targeted studies	Technique categories	Number of technique categories	Number of sites	Sites in main isoform	Potential false positive
P54099	DPOG1_MOUSE	DPOG1	Reviewed	Polg, Polg1	DNA polymerase subunit gamma-1 (EC 2.7.7.7) (Mitochondrial DNA polymerase catalytic subunit) (PolG-alpha)	1	20	20	Yes	Yes	Yes	No	1 of 9	1 of 8	12%		0	0	Chemical modification and capture of palmitoylated cysteines	1	0		-
Q99L13	3HIDH_MOUSE	3HIDH	Reviewed	Hibadh	3-hydroxyisobutyrate dehydrogenase, mitochondrial (HIBADH) (EC 1.1.1.31)	1	7	7	No	No	Yes	No	1 of 9	1 of 8	12%		0	0	Chemical modification and capture of palmitoylated cysteines	1	0		-
P05202	AATM_MOUSE	AATM	Reviewed	Got2, Got-2	Aspartate aminotransferase, mitochondrial (mAspAT) (EC 2.6.1.1) (EC 2.6.1.7) (Fatty acid-binding protein) (FABP-1) (Glutamate oxaloacetate transaminase 2) (Kynurenine aminotransferase 4) (Kynurenine aminotransferase IV) (Kynurenine--oxoglutarate transaminase 4) (Kynurenine--oxoglutarate transaminase IV) (Plasma membrane-associated fatty acid-binding protein) (FABPpm) (Transaminase A)	1	7	7	No	No	Yes	No	4 of 9	4 of 8	50%		1	0	Chemical modification and capture of palmitoylated cysteines, Metabolic labeling of palmitate	2	0		-
Q61102	ABCB7_MOUSE	ABCB7	Reviewed	Abcb7, Abc7	ATP-binding cassette sub-family B member 7, mitochondrial (ATP-binding cassette transporter 7) (ABC transporter 7 protein)	1	6	6	Yes	Yes	Yes	No	2 of 9	2 of 8	25%		1	0	Metabolic labeling of palmitate	1	0		-
Q9D7B6	ACAD8_MOUSE	ACAD8	Reviewed	Acad8	Isobutyryl-CoA dehydrogenase, mitochondrial (EC 1.3.99.-) (Acyl-CoA dehydrogenase family member 8) (ACAD-8)	1	14	14	No	No	Yes	No	2 of 9	2 of 8	25%		0	0	Chemical modification and capture of palmitoylated cysteines	1	0		-
Q8JZN5	ACAD9_MOUSE	ACAD9	Reviewed	Acad9	Acyl-CoA dehydrogenase family member 9, mitochondrial (ACAD-9) (EC 1.3.99.-)	1	9	9	No	No	Yes	No	1 of 9	1 of 8	12%		0	0	Chemical modification and capture of palmitoylated cysteines	1	0		-
P51174	ACADL_MOUSE	ACADL	Reviewed	Acadl	Long-chain specific acyl-CoA dehydrogenase, mitochondrial (LCAD) (EC 1.3.8.8)	1	7	7	No	No	Yes	No	3 of 9	3 of 8	37%		0	0	Chemical modification and capture of palmitoylated cysteines, Metabolic labeling of palmitate	2	0		FP
P45952	ACADM_MOUSE	ACADM	Reviewed	Acadm	Medium-chain specific acyl-CoA dehydrogenase, mitochondrial (MCAD) (EC 1.3.8.7)	1	8	8	Yes	Yes	Yes	No	1 of 9	1 of 8	12%		0	0	Chemical modification and capture of palmitoylated cysteines	1	0		FP
Q07417	ACADS_MOUSE	ACADS	Reviewed	Acads	Short-chain specific acyl-CoA dehydrogenase, mitochondrial (SCAD) (EC 1.3.8.1) (Butyryl-CoA dehydrogenase)	1	5	5	No	No	Yes	No	2 of 9	2 of 8	25%		1	0	Chemical modification and capture of palmitoylated cysteines, Metabolic labeling of palmitate	2	0		FP
P50544	ACADV_MOUSE	ACADV	Reviewed	Acadvl, Vlcad	Very long-chain specific acyl-CoA dehydrogenase, mitochondrial (EC 1.3.8.9) (MVLCAD) (VLCAD)	1	7	7	No	No	Yes	No	2 of 9	2 of 8	25%		0	0	Chemical modification and capture of palmitoylated cysteines, Metabolic labeling of palmitate	2	0		FP
Q32MW3	ACO10_MOUSE	ACO10	Reviewed	Acot10	Acyl-coenzyme A thioesterase 10, mitochondrial (Acyl-CoA thioesterase 10) (EC 3.1.2.-) (Mitochondrial 48 kDa acyl-CoA thioester hydrolase 2) (Mt-ACT48.2)	1	5	5	No	No	Yes	No	1 of 9	1 of 8	12%		0	0	Chemical modification and capture of palmitoylated cysteines	1	0		-
Q99KI0	ACON_MOUSE	ACON	Reviewed	Aco2	Aconitate hydratase, mitochondrial (Aconitase) (EC 4.2.1.3) (Citrate hydro-lyase)	1	13	13	No	No	Yes	No	6 of 9	6 of 8	75%		2	0	Chemical modification and capture of palmitoylated cysteines, Metabolic labeling of palmitate	2	0		FP
Q9R0X4	ACOT9_MOUSE	ACOT9	Reviewed	Acot9, Acate2	Acyl-coenzyme A thioesterase 9, mitochondrial (Acyl-CoA thioesterase 9) (EC 3.1.2.-) (Acyl coenzyme A thioester hydrolase 2) (MTE-2) (Acyl-CoA thioester hydrolase 9) (Mitochondrial 48 kDa acyl-CoA thioester hydrolase 1) (Mt-ACT48.1) (Protein U8) (p48)	1	5	5	No	No	Yes	No	1 of 9	1 of 8	12%		0	0	Chemical modification and capture of palmitoylated cysteines	1	0		-
Q8VCW8	ACSF2_MOUSE	ACSF2	Reviewed	Acsf2	Acyl-CoA synthetase family member 2, mitochondrial (EC 6.2.1.-)	1	12	12	Yes	Yes	Yes	No	3 of 9	3 of 8	37%		0	0	Chemical modification and capture of palmitoylated cysteines, Metabolic labeling of palmitate	2	0		FP
Q91VA0	ACSM1_MOUSE	ACSM1	Reviewed	Acsm1, Bucs1, Lae, Macs1	Acyl-coenzyme A synthetase ACSM1, mitochondrial (EC 6.2.1.2) (Acyl-CoA synthetase medium-chain family member 1) (Butyrate--CoA ligase 1) (Butyryl-coenzyme A synthetase 1) (Lipoate-activating enzyme) (Middle-chain acyl-CoA synthetase 1)	2	14	14	Yes	Yes	Yes	No	1 of 9	1 of 8	12%		0	0	Chemical modification and capture of palmitoylated cysteines	1	0		FP
Q3UNX5	ACSM3_MOUSE	ACSM3	Reviewed	Acsm3, Sa, Sah	Acyl-coenzyme A synthetase ACSM3, mitochondrial (EC 6.2.1.2) (Acyl-CoA synthetase medium-chain family member 3) (Butyrate--CoA ligase 3) (Butyryl-coenzyme A synthetase 3) (Middle-chain acyl-CoA synthetase 3) (Protein SA homolog)	2	12	10	Yes	Yes	Yes	No	1 of 9	1 of 8	12%		0	0	Chemical modification and capture of palmitoylated cysteines	1	0		FP
Q60936	ADCK3_MOUSE	ADCK3	Reviewed	Adck3, Cabc1	Atypical kinase ADCK3, mitochondrial (EC 2.7.-.-) (Chaperone activity of bc1 complex-like) (Chaperone-ABC1-like) (aarF domain-containing protein kinase 3)	2	8	8	No	No	Yes	No	1 of 9	1 of 8	12%		0	0	Chemical modification and capture of palmitoylated cysteines	1	0		-
Q3UEG6	AGT2_MOUSE	AGT2	Reviewed	Agxt2	Alanine--glyoxylate aminotransferase 2, mitochondrial (AGT 2) (EC 2.6.1.44) ((R)-3-amino-2-methylpropionate--pyruvate transaminase) (EC 2.6.1.40) (Beta-ALAAT II) (Beta-alanine-pyruvate aminotransferase) (D-AIBAT)	1	14	14	Yes	Yes	Yes	No	1 of 9	1 of 8	12%		0	0	Chemical modification and capture of palmitoylated cysteines	1	0		-
Q9Z0X1	AIFM1_MOUSE	AIFM1	Reviewed	Aifm1, Aif, Pdcd8	Apoptosis-inducing factor 1, mitochondrial (EC 1.1.1.-) (Programmed cell death protein 8)	1	4	4	Yes	Yes	Yes	No	2 of 9	2 of 8	25%		0	0	Metabolic labeling of palmitate	1	0		-
O08715	AKAP1_MOUSE	AKAP1	Reviewed	Akap1, Akap	A-kinase anchor protein 1, mitochondrial (Dual specificity A-kinase-anchoring protein 1) (D-AKAP-1) (Protein kinase A-anchoring protein 1) (PRKA1) (Spermatid A-kinase anchor protein) (S-AKAP)	6	19	17	Yes	Yes	Yes	No	1 of 9	1 of 8	12%		0	0	Chemical modification and capture of palmitoylated cysteines	1	0		-
Q8K009	AL1L2_MOUSE	AL1L2	Reviewed	Aldh1l2	Mitochondrial 10-formyltetrahydrofolate dehydrogenase (Mitochondrial 10-FTHFDH) (mtFDH) (EC 1.5.1.6) (Aldehyde dehydrogenase family 1 member L2)	1	12	12	No	No	Yes	No	3 of 9	3 of 8	37%		0	0	Chemical modification and capture of palmitoylated cysteines, Metabolic labeling of palmitate	2	0		-
Q8CHT0	AL4A1_MOUSE	AL4A1	Reviewed	Aldh4a1	Delta-1-pyrroline-5-carboxylate dehydrogenase, mitochondrial (P5C dehydrogenase) (EC 1.2.1.88) (Aldehyde dehydrogenase family 4 member A1) (L-glutamate gamma-semialdehyde dehydrogenase)	1	8	8	No	No	Yes	No	1 of 9	1 of 8	12%		0	0	Chemical modification and capture of palmitoylated cysteines	1	0		-
P47738	ALDH2_MOUSE	ALDH2	Reviewed	Aldh2, Ahd-1, Ahd1	Aldehyde dehydrogenase, mitochondrial (EC 1.2.1.3) (AHD-M1) (ALDH class 2) (ALDH-E2) (ALDHI)	1	9	9	Yes	Yes	Yes	No	4 of 9	4 of 8	50%		2	0	Chemical modification and capture of palmitoylated cysteines, Metabolic labeling of palmitate	2	0		-
P28352	APEX1_MOUSE	APEX1	Reviewed	Apex1, Ape, Apex, Ref1	DNA-(apurinic or apyrimidinic site) lyase (EC 3.1.-.-) (EC 4.2.99.18) (APEX nuclease) (APEN) (Apurinic-apyrimidinic endonuclease 1) (AP endonuclease 1) (REF-1) (Redox factor-1) [Cleaved into: DNA-(apurinic or apyrimidinic site) lyase, mitochondrial]	1	7	5	Yes	Yes	Yes	No	1 of 9	1 of 8	12%		0	0	Metabolic labeling of palmitate	1	0		-
Q925I1	ATAD3_MOUSE	ATAD3	Reviewed	Atad3, Atad3a, Kiaa1273, mitochondrial nucleoid factor 1	ATPase family AAA domain-containing protein 3 (AAA-ATPase TOB3)	2	3	3	No	No	Yes	No	2 of 9	2 of 8	25%		0	0	Chemical modification and capture of palmitoylated cysteines, Metabolic labeling of palmitate	2	0		-
Q9DCX2	ATP5H_MOUSE	ATP5H	Reviewed	Atp5h	ATP synthase subunit d, mitochondrial (ATPase subunit d)	1	1	1	No	No	Yes	No	2 of 9	2 of 8	25%		0	0	Chemical modification and capture of palmitoylated cysteines, Metabolic labeling of palmitate	2	0		-
Q03265	ATPA_MOUSE	ATPA	Reviewed	Atp5a1	ATP synthase subunit alpha, mitochondrial	1	2	2	No	No	Yes	No	5 of 9	5 of 8	62%		1	0	Chemical modification and capture of palmitoylated cysteines, Metabolic labeling of palmitate	2	0		-
P56480	ATPB_MOUSE	ATPB	Reviewed	Atp5b	ATP synthase subunit beta, mitochondrial (EC 3.6.3.14)	1	0	0	No	No	Yes	No	2 of 9	2 of 8	25%		0	0	Chemical modification and capture of palmitoylated cysteines	1	0		-
Q91VR2	ATPG_MOUSE	ATPG	Reviewed	Atp5c1	ATP synthase subunit gamma, mitochondrial (F-ATPase gamma subunit)	1	2	2	Yes	Yes	Yes	No	3 of 9	3 of 8	37%		0	0	Chemical modification and capture of palmitoylated cysteines, Metabolic labeling of palmitate	2	0		-
Q9DB20	ATPO_MOUSE	ATPO	Reviewed	Atp5o, D12Wsu28e	ATP synthase subunit O, mitochondrial (Oligomycin sensitivity conferral protein) (OSCP)	1	1	1	No	No	Yes	No	4 of 9	4 of 8	50%		1	0	Chemical modification and capture of palmitoylated cysteines, Metabolic labeling of palmitate	2	0		-
O35855	BCAT2_MOUSE	BCAT2	Reviewed	Bcat2, Bcatm, Eca40	Branched-chain-amino-acid aminotransferase, mitochondrial (BCAT(m)) (EC 2.6.1.42)	1	10	10	Yes	Yes	Yes	No	1 of 9	1 of 8	12%		0	0	Chemical modification and capture of palmitoylated cysteines	1	0		-
Q80XN0	BDH_MOUSE	BDH	Reviewed	Bdh1, Bdh	D-beta-hydroxybutyrate dehydrogenase, mitochondrial (EC 1.1.1.30) (3-hydroxybutyrate dehydrogenase) (BDH)	1	6	6	No	No	Yes	No	1 of 9	1 of 8	12%		0	0	Chemical modification and capture of palmitoylated cysteines	1	0		-
O35658	C1QBP_MOUSE	C1QBP	Reviewed	C1qbp, Gc1qbp	Complement component 1 Q subcomponent-binding protein, mitochondrial (GC1q-R protein) (Glycoprotein gC1qBP) (C1qBP)	1	6	6	Yes	Yes	Yes	No	1 of 9	1 of 8	12%		0	0	Metabolic labeling of palmitate	1	0		-
Q3V3R1	C1TM_MOUSE	C1TM	Reviewed	Mthfd1l, Fthfsdc1	Monofunctional C1-tetrahydrofolate synthase, mitochondrial (EC 6.3.4.3) (Formyltetrahydrofolate synthetase)	1	15	15	Yes	Yes	Yes	No	2 of 9	2 of 8	25%		0	0	Metabolic labeling of palmitate	1	0		-
P63038	CH60_MOUSE	CH60	Reviewed	Hspd1, Hsp60	60 kDa heat shock protein, mitochondrial (60 kDa chaperonin) (Chaperonin 60) (CPN60) (HSP-65) (Heat shock protein 60) (HSP-60) (Hsp60) (Mitochondrial matrix protein P1)	2	3	3	No	No	Yes	No	4 of 9	4 of 8	50%		1	0	Chemical modification and capture of palmitoylated cysteines, Metabolic labeling of palmitate	2	0		-
Q8BJ64	CHDH_MOUSE	CHDH	Reviewed	Chdh	Choline dehydrogenase, mitochondrial (CDH) (CHD) (EC 1.1.99.1)	1	12	12	No	No	Yes	No	2 of 9	2 of 8	25%		1	0	Chemical modification and capture of palmitoylated cysteines, Metabolic labeling of palmitate	2	0		-
Q9CZU6	CISY_MOUSE	CISY	Reviewed	Cs	Citrate synthase, mitochondrial (EC 2.3.3.1) (Citrate (Si)-synthase)	1	5	5	No	No	Yes	No	2 of 9	2 of 8	25%		0	0	Chemical modification and capture of palmitoylated cysteines	1	0		FP
Q8BH59	CMC1_MOUSE	CMC1	Reviewed	Slc25a12, Aralar1	Calcium-binding mitochondrial carrier protein Aralar1 (Mitochondrial aspartate glutamate carrier 1) (Solute carrier family 25 member 12)	1	7	7	No	No	Yes	No	2 of 9	2 of 8	25%		0	0	Chemical modification and capture of palmitoylated cysteines, Metabolic labeling of palmitate	2	0		-
Q9QXX4	CMC2_MOUSE	CMC2	Reviewed	Slc25a13, Aralar2	Calcium-binding mitochondrial carrier protein Aralar2 (Citrin) (Mitochondrial aspartate glutamate carrier 2) (Solute carrier family 25 member 13)	1	7	7	No	No	Yes	No	1 of 9	1 of 8	12%		0	0	Chemical modification and capture of palmitoylated cysteines	1	0		-
Q8BGB8	COQ4_MOUSE	COQ4	Reviewed	Coq4	Ubiquinone biosynthesis protein COQ4 homolog, mitochondrial (Coenzyme Q biosynthesis protein 4 homolog)	1	3	3	No	No	Yes	No	1 of 9	1 of 8	12%		0	0	Metabolic labeling of palmitate	1	0		-
Q9CR63	COX16_MOUSE	COX16	Reviewed	Cox16, 1810020G14Rik	Cytochrome c oxidase assembly protein COX16 homolog, mitochondrial	2	2	0	No	No	Yes	No	1 of 9	1 of 8	12%		1	0	Metabolic labeling of palmitate	1	0		-
Q9DBG1	CP27A_MOUSE	CP27A	Reviewed	Cyp27a1	Sterol 26-hydroxylase, mitochondrial (EC 1.14.15.15) (5-beta-cholestane-3-alpha,7-alpha,12-alpha-triol 27-hydroxylase) (Cytochrome P-450C27/25) (Cytochrome P450 27) (Sterol 27-hydroxylase) (Vitamin D(3) 25-hydroxylase)	1	4	4	Yes	Yes	Yes	No	1 of 9	1 of 8	12%		0	0	Chemical modification and capture of palmitoylated cysteines	1	0		-
Q8C196	CPSM_MOUSE	CPSM	Reviewed	Cps1	Carbamoyl-phosphate synthase [ammonia], mitochondrial (EC 6.3.4.16) (Carbamoyl-phosphate synthetase I) (CPSase I)	1	21	21	Yes	Yes	Yes	No	1 of 9	1 of 8	12%		0	0	Chemical modification and capture of palmitoylated cysteines	1	0		-
P52825	CPT2_MOUSE	CPT2	Reviewed	Cpt2, Cpt-2	Carnitine O-palmitoyltransferase 2, mitochondrial (EC 2.3.1.21) (Carnitine palmitoyltransferase II) (CPT II)	1	10	10	No	No	Yes	No	1 of 9	1 of 8	12%		0	0	Chemical modification and capture of palmitoylated cysteines	1	0		FP
Q9D0M3	CY1_MOUSE	CY1	Reviewed	Cyc1	Cytochrome c1, heme protein, mitochondrial (Complex III subunit 4) (Complex III subunit IV) (Cytochrome b-c1 complex subunit 4) (Ubiquinol-cytochrome-c reductase complex cytochrome c1 subunit) (Cytochrome c-1)	2	4	4	No	No	Yes	No	2 of 9	2 of 8	25%		0	0	Chemical modification and capture of palmitoylated cysteines	1	0		-
Q9CQX2	CYB5B_MOUSE	CYB5B	Reviewed	Cyb5b, Cyb5m	Cytochrome b5 type B (Cytochrome b5 outer mitochondrial membrane isoform)	1	1	1	No	No	Yes	No	4 of 9	4 of 8	50%		2	0	Chemical modification and capture of palmitoylated cysteines, Metabolic labeling of palmitate	2	0		-
Q99J39	DCMC_MOUSE	DCMC	Reviewed	Mlycd	Malonyl-CoA decarboxylase, mitochondrial (MCD) (EC 4.1.1.9)	2	10	9	No	No	Yes	No	1 of 9	1 of 8	12%		0	0	Chemical modification and capture of palmitoylated cysteines	1	0		FP
Q9QX60	DGUOK_MOUSE	DGUOK	Reviewed	Dguok, Dgk	Deoxyguanosine kinase, mitochondrial (dGK) (EC 2.7.1.113)	2	2	2	No	No	Yes	No	1 of 9	1 of 8	12%		0	0	Chemical modification and capture of palmitoylated cysteines	1	0		-
P26443	DHE3_MOUSE	DHE3	Reviewed	Glud1, Glud	Glutamate dehydrogenase 1, mitochondrial (GDH 1) (EC 1.4.1.3)	1	6	6	No	No	Yes	No	4 of 9	4 of 8	50%		0	0	Chemical modification and capture of palmitoylated cysteines, Metabolic labeling of palmitate	2	0		-
Q8K2B3	SDHA_MOUSE	SDHA	Reviewed	Sdha	Succinate dehydrogenase [ubiquinone] flavoprotein subunit, mitochondrial (EC 1.3.5.1) (Flavoprotein subunit of complex II) (Fp)	1	19	19	Yes	Yes	Yes	No	3 of 9	3 of 8	37%		0	0	Chemical modification and capture of palmitoylated cysteines	1	0		FP
Q9CQA3	SDHB_MOUSE	SDHB	Reviewed	Sdhb	Succinate dehydrogenase [ubiquinone] iron-sulfur subunit, mitochondrial (EC 1.3.5.1) (Iron-sulfur subunit of complex II) (Ip)	1	14	14	Yes	Yes	Yes	No	2 of 9	2 of 8	25%		0	0	Chemical modification and capture of palmitoylated cysteines, Metabolic labeling of palmitate	2	0		FP
Q9CXV1	DHSD_MOUSE	DHSD	Reviewed	Sdhd	Succinate dehydrogenase [ubiquinone] cytochrome b small subunit, mitochondrial (CybS) (CII-4) (QPs3) (Succinate dehydrogenase complex subunit D) (Succinate-ubiquinone oxidoreductase cytochrome b small subunit) (Succinate-ubiquinone reductase membrane anchor subunit)	1	5	5	Yes	Yes	Yes	No	1 of 9	1 of 8	12%		1	0	Metabolic labeling of palmitate	1	0		FP
Q9QZD8	DIC_MOUSE	DIC	Reviewed	Slc25a10, Dic	Mitochondrial dicarboxylate carrier (Solute carrier family 25 member 10)	1	8	8	Yes	Yes	Yes	No	1 of 9	1 of 8	12%		1	0	Metabolic labeling of palmitate	1	0		-
O08749	DLDH_MOUSE	DLDH	Reviewed	Dld	Dihydrolipoyl dehydrogenase, mitochondrial (EC 1.8.1.4) (Dihydrolipoamide dehydrogenase)	1	9	7	No	No	Yes	No	3 of 9	3 of 8	37%		0	0	Chemical modification and capture of palmitoylated cysteines	1	0		-
O35459	ECH1_MOUSE	ECH1	Reviewed	Ech1	Delta(3,5)-Delta(2,4)-dienoyl-CoA isomerase, mitochondrial (EC 5.3.3.-)	1	6	6	No	No	Yes	No	1 of 9	1 of 8	12%		0	0	Chemical modification and capture of palmitoylated cysteines	1	0		FP
Q8BMS1	ECHA_MOUSE	ECHA	Reviewed	Hadha	Trifunctional enzyme subunit alpha, mitochondrial (TP-alpha) [Includes: Long-chain enoyl-CoA hydratase (EC 4.2.1.17); Long chain 3-hydroxyacyl-CoA dehydrogenase (EC 1.1.1.211)]	1	12	12	Yes	Yes	Yes	No	3 of 9	3 of 8	37%		0	0	Chemical modification and capture of palmitoylated cysteines	1	0		FP
Q99JY0	ECHB_MOUSE	ECHB	Reviewed	Hadhb	Trifunctional enzyme subunit beta, mitochondrial (TP-beta) [Includes: 3-ketoacyl-CoA thiolase (EC 2.3.1.16) (Acetyl-CoA acyltransferase) (Beta-ketothiolase)]	1	5	5	No	No	Yes	No	6 of 9	6 of 8	75%		2	0	Chemical modification and capture of palmitoylated cysteines, Metabolic labeling of palmitate	2	0		FP
Q8BH95	ECHM_MOUSE	ECHM	Reviewed	Echs1	Enoyl-CoA hydratase, mitochondrial (EC 4.2.1.17) (Enoyl-CoA hydratase 1) (Short-chain enoyl-CoA hydratase) (SCEH)	1	7	7	Yes	Yes	Yes	No	1 of 9	1 of 8	12%		0	0	Chemical modification and capture of palmitoylated cysteines	1	0		FP
P42125	ECI1_MOUSE	ECI1	Reviewed	Eci1, Dci	Enoyl-CoA delta isomerase 1, mitochondrial (EC 5.3.3.8) (3,2-trans-enoyl-CoA isomerase) (Delta(3),Delta(2)-enoyl-CoA isomerase) (D3,D2-enoyl-CoA isomerase) (Dodecenoyl-CoA isomerase)	1	5	5	Yes	Yes	Yes	No	1 of 9	1 of 8	12%		0	0	Chemical modification and capture of palmitoylated cysteines	1	0		FP
Q9WUR2	ECI2_MOUSE	ECI2	Reviewed	Eci2, Peci	Enoyl-CoA delta isomerase 2, mitochondrial (EC 5.3.3.8) (Delta(3),delta(2)-enoyl-CoA isomerase) (D3,D2-enoyl-CoA isomerase) (Dodecenoyl-CoA isomerase) (Peroxisomal 3,2-trans-enoyl-CoA isomerase) (pECI)	2	7	7	Yes	Yes	Yes	No	1 of 9	1 of 8	12%		0	0	Chemical modification and capture of palmitoylated cysteines	1	0		FP
Q8BFR5	EFTU_MOUSE	EFTU	Reviewed	Tufm	Elongation factor Tu, mitochondrial	2	10	7	Yes	Yes	Yes	No	3 of 9	3 of 8	37%		1	0	Chemical modification and capture of palmitoylated cysteines, Metabolic labeling of palmitate	2	0		-
Q9D172	ES1_MOUSE	ES1	Reviewed	D10Jhu81e, ES1 homolog	ES1 protein homolog, mitochondrial	1	6	6	Yes	Yes	Yes	No	3 of 9	3 of 8	37%		0	0	Chemical modification and capture of palmitoylated cysteines	1	0		-
Q99LC5	ETFA_MOUSE	ETFA	Reviewed	Etfa	Electron transfer flavoprotein subunit alpha, mitochondrial (Alpha-ETF)	1	6	6	No	No	Yes	No	2 of 9	2 of 8	25%		0	0	Chemical modification and capture of palmitoylated cysteines	1	0		-
Q921G7	ETFD_MOUSE	ETFD	Reviewed	Etfdh	Electron transfer flavoprotein-ubiquinone oxidoreductase, mitochondrial (ETF-QO) (ETF-ubiquinone oxidoreductase) (EC 1.5.5.1) (Electron-transferring-flavoprotein dehydrogenase) (ETF dehydrogenase)	1	15	15	Yes	Yes	Yes	No	3 of 9	3 of 8	37%		1	0	Chemical modification and capture of palmitoylated cysteines, Metabolic labeling of palmitate	2	0		FP
Q9DCM0	ETHE1_MOUSE	ETHE1	Reviewed	Ethe1, Hsco	Persulfide dioxygenase ETHE1, mitochondrial (EC 1.13.11.18) (Ethylmalonic encephalopathy protein 1 homolog) (Hepatoma subtracted clone one protein) (Sulfur dioxygenase ETHE1)	1	9	9	No	No	Yes	No	2 of 9	2 of 8	25%		0	0	Chemical modification and capture of palmitoylated cysteines	1	0		-
Q9CQ92	FIS1_MOUSE	FIS1	Reviewed	Fis1, Ttc11	Mitochondrial fission 1 protein (FIS1 homolog) (Tetratricopeptide repeat protein 11) (TPR repeat protein 11)	1	1	1	No	No	Yes	No	1 of 9	1 of 8	12%		0	0	Metabolic labeling of palmitate	1	0		-
P97807	FUMH_MOUSE	FUMH	Reviewed	Fh, Fh1	Fumarate hydratase, mitochondrial (Fumarase) (EC 4.2.1.2) (EF-3)	2	4	4	No	No	Yes	No	3 of 9	3 of 8	37%		1	0	Chemical modification and capture of palmitoylated cysteines, Metabolic labeling of palmitate	2	0		FP
P61922	GABT_MOUSE	GABT	Reviewed	Abat, Gabat	4-aminobutyrate aminotransferase, mitochondrial (EC 2.6.1.19) ((S)-3-amino-2-methylpropionate transaminase) (EC 2.6.1.22) (GABA aminotransferase) (GABA-AT) (Gamma-amino-N-butyrate transaminase) (GABA transaminase) (GABA-T) (L-AIBAT)	2	12	9	Yes	Yes	Yes	No	2 of 9	2 of 8	25%		0	0	Chemical modification and capture of palmitoylated cysteines	1	0		-
Q9D964	GATM_MOUSE	GATM	Reviewed	Gatm	Glycine amidinotransferase, mitochondrial (EC 2.1.4.1) (L-arginine:glycine amidinotransferase) (Transamidinase)	1	9	9	Yes	Yes	Yes	No	1 of 9	1 of 8	12%		1	0	Metabolic labeling of palmitate	1	0		-
Q91W43	GCSP_MOUSE	GCSP	Reviewed	Gldc	Glycine dehydrogenase (decarboxylating), mitochondrial (EC 1.4.4.2) (Glycine cleavage system P protein) (Glycine decarboxylase) (Glycine dehydrogenase (aminomethyl-transferring))	1	24	24	Yes	Yes	Yes	No	1 of 9	1 of 8	12%		0	0	Chemical modification and capture of palmitoylated cysteines	1	0		-
Q9D6M3	GHC1_MOUSE	GHC1	Reviewed	Slc25a22, Gc1	Mitochondrial glutamate carrier 1 (GC-1) (Glutamate/H(+) symporter 1) (Solute carrier family 25 member 22)	1	8	8	No	No	Yes	No	1 of 9	1 of 8	12%		0	0	Chemical modification and capture of palmitoylated cysteines	1	0		-
Q80Y14	GLRX5_MOUSE	GLRX5	Reviewed	Glrx5	Glutaredoxin-related protein 5, mitochondrial (Monothiol glutaredoxin-5)	1	2	2	No	No	Yes	No	1 of 9	1 of 8	12%		0	0	Chemical modification and capture of palmitoylated cysteines	1	0		-
D3Z7P3	GLSK_MOUSE	GLSK	Reviewed	Gls, Gls1, Kiaa0838	Glutaminase kidney isoform, mitochondrial (GLS) (EC 3.5.1.2)	2	15	15	No	No	Yes	No	1 of 9	1 of 8	12%		0	0	Chemical modification and capture of palmitoylated cysteines	1	0		-
Q571F8	GLSL_MOUSE	GLSL	Reviewed	Gls2, Kiaa4146	Glutaminase liver isoform, mitochondrial (GLS) (EC 3.5.1.2) (L-glutaminase) (L-glutamine amidohydrolase)	1	15	15	Yes	Yes	Yes	No	1 of 9	1 of 8	12%		0	0	Chemical modification and capture of palmitoylated cysteines	1	0		-
Q64521	GPDM_MOUSE	GPDM	Reviewed	Gpd2, Gdm1	Glycerol-3-phosphate dehydrogenase, mitochondrial (GPD-M) (GPDH-M) (EC 1.1.5.3) (Protein TISP38)	1	9	9	No	No	Yes	No	2 of 9	2 of 8	25%		0	0	Chemical modification and capture of palmitoylated cysteines	1	0		-
O70325	GPX41_MOUSE	GPX41	Reviewed	Gpx4	Phospholipid hydroperoxide glutathione peroxidase, mitochondrial (PHGPx) (EC 1.11.1.12) (Glutathione peroxidase 4) (GPx-4) (GSHPx-4)	2	10	10	Yes	Yes	Yes	No	1 of 9	1 of 8	12%		0	0	Chemical modification and capture of palmitoylated cysteines	1	0		-
P38647	GRP75_MOUSE	GRP75	Reviewed	Hspa9, Grp75, Hsp74, Hspa9a	Stress-70 protein, mitochondrial (75 kDa glucose-regulated protein) (GRP-75) (Heat shock 70 kDa protein 9) (Mortalin) (Peptide-binding protein 74) (PBP74) (p66 MOT)	1	5	5	No	No	Yes	No	2 of 9	2 of 8	25%		0	0	Chemical modification and capture of palmitoylated cysteines, Metabolic labeling of palmitate	2	0		-
Q99LP6	GRPE1_MOUSE	GRPE1	Reviewed	Grpel1	GrpE protein homolog 1, mitochondrial (Mt-GrpE#1)	1	4	4	Yes	Yes	Yes	No	1 of 9	1 of 8	12%		0	0	Metabolic labeling of palmitate	1	0		-
P47791	GSHR_MOUSE	GSHR	Reviewed	Gsr, Gr1	Glutathione reductase, mitochondrial (GR) (GRase) (EC 1.8.1.7)	2	11	8	No	No	Yes	No	2 of 9	2 of 8	25%		0	0	Chemical modification and capture of palmitoylated cysteines	1	0		-
O08756	HCD2_MOUSE	HCD2	Reviewed	Hsd17b10, Erab, Hadh2	3-hydroxyacyl-CoA dehydrogenase type-2 (EC 1.1.1.35) (17-beta-hydroxysteroid dehydrogenase 10) (17-beta-HSD 10) (EC 1.1.1.51) (3-hydroxy-2-methylbutyryl-CoA dehydrogenase) (EC 1.1.1.178) (3-hydroxyacyl-CoA dehydrogenase type II) (Endoplasmic reticulum-associated amyloid beta-peptide-binding protein) (Mitochondrial ribonuclease P protein 2) (Mitochondrial RNase P protein 2) (Type II HADH)	1	2	2	No	No	Yes	No	1 of 9	1 of 8	12%		1	0	Metabolic labeling of palmitate	1	0		-
Q61425	HCDH_MOUSE	HCDH	Reviewed	Hadh, Hadhsc, Mschad, Schad	Hydroxyacyl-coenzyme A dehydrogenase, mitochondrial (HCDH) (EC 1.1.1.35) (Medium and short-chain L-3-hydroxyacyl-coenzyme A dehydrogenase) (Short-chain 3-hydroxyacyl-CoA dehydrogenase)	1	3	3	No	No	Yes	No	2 of 9	2 of 8	25%		0	0	Chemical modification and capture of palmitoylated cysteines	1	0		FP
P36552	HEM6_MOUSE	HEM6	Reviewed	Cpox, Cpo	Oxygen-dependent coproporphyrinogen-III oxidase, mitochondrial (COX) (Coprogen oxidase) (Coproporphyrinogenase) (EC 1.3.3.3)	1	10	10	No	No	Yes	No	1 of 9	1 of 8	12%		0	0	Chemical modification and capture of palmitoylated cysteines	1	0		-
Q8QZS1	HIBCH_MOUSE	HIBCH	Reviewed	Hibch	3-hydroxyisobutyryl-CoA hydrolase, mitochondrial (EC 3.1.2.4) (3-hydroxyisobutyryl-coenzyme A hydrolase) (HIB-CoA hydrolase) (HIBYL-CoA-H)	1	5	5	No	No	Yes	No	2 of 9	2 of 8	25%		0	0	Chemical modification and capture of palmitoylated cysteines	1	0		-
P38060	HMGCL_MOUSE	HMGCL	Reviewed	Hmgcl	Hydroxymethylglutaryl-CoA lyase, mitochondrial (HL) (HMG-CoA lyase) (EC 4.1.3.4) (3-hydroxy-3-methylglutarate-CoA lyase)	1	8	7	Yes	Yes	Yes	No	3 of 9	3 of 8	37%		0	0	Chemical modification and capture of palmitoylated cysteines, Metabolic labeling of palmitate	2	0		-
Q8R0N6	HOT_MOUSE	HOT	Reviewed	Adhfe1	Hydroxyacid-oxoacid transhydrogenase, mitochondrial (HOT) (EC 1.1.99.24) (Alcohol dehydrogenase iron-containing protein 1) (ADHFe1)	2	8	8	Yes	Yes	Yes	No	1 of 9	1 of 8	12%		0	0	Chemical modification and capture of palmitoylated cysteines	1	0		-
Q9D6R2	IDH3A_MOUSE	IDH3A	Reviewed	Idh3a	Isocitrate dehydrogenase [NAD] subunit alpha, mitochondrial (EC 1.1.1.41) (Isocitric dehydrogenase subunit alpha) (NAD(+)-specific ICDH subunit alpha)	2	8	8	No	No	Yes	No	4 of 9	4 of 8	50%		0	0	Chemical modification and capture of palmitoylated cysteines, Metabolic labeling of palmitate	2	0		FP
P70404	IDHG1_MOUSE	IDHG1	Reviewed	Idh3g	Isocitrate dehydrogenase [NAD] subunit gamma 1, mitochondrial (EC 1.1.1.41) (Isocitric dehydrogenase subunit gamma) (NAD(+)-specific ICDH subunit gamma)	1	7	7	Yes	Yes	Yes	No	2 of 9	2 of 8	25%		0	0	Chemical modification and capture of palmitoylated cysteines, Metabolic labeling of palmitate	2	0		FP
P54071	IDHP_MOUSE	IDHP	Reviewed	Idh2	Isocitrate dehydrogenase [NADP], mitochondrial (IDH) (EC 1.1.1.42) (ICD-M) (IDP) (NADP(+)-specific ICDH) (Oxalosuccinate decarboxylase)	1	8	8	Yes	Yes	Yes	No	4 of 9	4 of 8	50%		1	0	Chemical modification and capture of palmitoylated cysteines, Metabolic labeling of palmitate	2	0		FP
Q8CAQ8	MIC60_MOUSE	MIC60	Reviewed	Immt, Mic60	MICOS complex subunit Mic60 (Mitochondrial inner membrane protein) (Mitofilin)	5	7	7	Yes	Yes	Yes	No	1 of 9	1 of 8	12%		0	0	Chemical modification and capture of palmitoylated cysteines	1	0		-
Q91VM9	IPYR2_MOUSE	IPYR2	Reviewed	Ppa2	Inorganic pyrophosphatase 2, mitochondrial (EC 3.6.1.1) (Pyrophosphate phospho-hydrolase 2) (PPase 2)	2	8	8	Yes	Yes	Yes	No	1 of 9	1 of 8	12%		0	0	Chemical modification and capture of palmitoylated cysteines	1	0		-
P85094	ISC2A_MOUSE	ISC2A	Reviewed	Isoc2a, Isoc2	Isochorismatase domain-containing protein 2A	1	6	6	Yes	Yes	Yes	No	1 of 9	1 of 8	12%		0	0	Chemical modification and capture of palmitoylated cysteines	1	0		-
Q9JHI5	IVD_MOUSE	IVD	Reviewed	Ivd	Isovaleryl-CoA dehydrogenase, mitochondrial (IVD) (EC 1.3.8.4)	1	7	7	No	No	Yes	No	2 of 9	2 of 8	25%		0	0	Chemical modification and capture of palmitoylated cysteines	1	0		-
Q9WTP6	KAD2_MOUSE	KAD2	Reviewed	Ak2	Adenylate kinase 2, mitochondrial (AK 2) (EC 2.7.4.3) (ATP-AMP transphosphorylase 2) (ATP:AMP phosphotransferase) (Adenylate monophosphate kinase) [Cleaved into: Adenylate kinase 2, mitochondrial, N-terminally processed]	2	5	3	No	No	Yes	No	4 of 9	4 of 8	50%		0	0	Chemical modification and capture of palmitoylated cysteines, Metabolic labeling of palmitate	2	0		-
Q9WTP7	KAD3_MOUSE	KAD3	Reviewed	Ak3, Ak3l, Ak3l1, Akl3l	GTP:AMP phosphotransferase AK3, mitochondrial (EC 2.7.4.10) (Adenylate kinase 3) (AK 3) (Adenylate kinase 3 alpha-like 1)	1	1	1	No	No	Yes	No	1 of 9	1 of 8	12%		1	0	Metabolic labeling of palmitate	1	0		-
Q9WUR9	KAD4_MOUSE	KAD4	Reviewed	Ak4, Ak-4, Ak3b, Ak3l1	Adenylate kinase 4, mitochondrial (AK 4) (EC 2.7.4.10) (EC 2.7.4.6) (Adenylate kinase 3-like) (Adenylate kinase isoenzyme 4) (GTP:AMP phosphotransferase AK4)	1	2	2	No	No	Yes	No	1 of 9	1 of 8	12%		0	0	Chemical modification and capture of palmitoylated cysteines	1	0		-
O88986	KBL_MOUSE	KBL	Reviewed	Gcat, Kbl	2-amino-3-ketobutyrate coenzyme A ligase, mitochondrial (AKB ligase) (EC 2.3.1.29) (Aminoacetone synthase) (Glycine acetyltransferase)	1	10	10	Yes	Yes	Yes	No	1 of 9	1 of 8	12%		0	0	Chemical modification and capture of palmitoylated cysteines	1	0		FP
Q6P8J7	KCRS_MOUSE	KCRS	Reviewed	Ckmt2	Creatine kinase S-type, mitochondrial (EC 2.7.3.2) (Basic-type mitochondrial creatine kinase) (Mib-CK) (Sarcomeric mitochondrial creatine kinase) (S-MtCK)	1	8	8	Yes	Yes	Yes	No	1 of 9	1 of 8	12%		0	0	Chemical modification and capture of palmitoylated cysteines	1	0		-
P30275	KCRU_MOUSE	KCRU	Reviewed	Ckmt1	Creatine kinase U-type, mitochondrial (EC 2.7.3.2) (Acidic-type mitochondrial creatine kinase) (Mia-CK) (Ubiquitous mitochondrial creatine kinase) (U-MtCK)	1	7	7	No	No	Yes	No	1 of 9	1 of 8	12%		0	0	Chemical modification and capture of palmitoylated cysteines	1	0		-
Q9Z2I0	LETM1_MOUSE	LETM1	Reviewed	Letm1	LETM1 and EF-hand domain-containing protein 1, mitochondrial (Leucine zipper-EF-hand-containing transmembrane protein 1)	1	12	12	Yes	Yes	Yes	No	1 of 9	1 of 8	12%		1	0	Metabolic labeling of palmitate	1	0		-
Q8VCM4	LIPT_MOUSE	LIPT	Reviewed	Lipt1	Lipoyltransferase 1, mitochondrial (EC 2.3.1.-) (Lipoate biosynthesis protein) (Lipoate-protein ligase) (Lipoyl ligase)	1	11	11	Yes	Yes	Yes	No	1 of 9	1 of 8	12%		0	0	Chemical modification and capture of palmitoylated cysteines	1	0		FP
Q8CGK3	LONM_MOUSE	LONM	Reviewed	Lonp1, Prss15	Lon protease homolog, mitochondrial (EC 3.4.21.-) (Lon protease-like protein) (LONP) (Mitochondrial ATP-dependent protease Lon) (Serine protease 15)	1	10	10	Yes	Yes	Yes	No	2 of 9	2 of 8	25%		0	0	Chemical modification and capture of palmitoylated cysteines, Metabolic labeling of palmitate	2	0		-
Q6PB66	LPPRC_MOUSE	LPPRC	Reviewed	Lrpprc, Lrp130	Leucine-rich PPR motif-containing protein, mitochondrial (130 kDa leucine-rich protein) (LRP 130) (mLRP130)	1	22	22	Yes	Yes	Yes	No	1 of 9	1 of 8	12%		0	0	Metabolic labeling of palmitate	1	0		-
Q9DBT9	M2GD_MOUSE	M2GD	Reviewed	Dmgdh	Dimethylglycine dehydrogenase, mitochondrial (EC 1.5.8.4) (ME2GLYDH)	1	4	4	No	No	Yes	No	1 of 9	1 of 8	12%		0	0	Chemical modification and capture of palmitoylated cysteines	1	0		-
Q9CR62	M2OM_MOUSE	M2OM	Reviewed	Slc25a11	Mitochondrial 2-oxoglutarate/malate carrier protein (OGCP) (Solute carrier family 25 member 11)	1	3	3	No	No	Yes	No	2 of 9	2 of 8	25%		0	0	Chemical modification and capture of palmitoylated cysteines	1	0		-
Q8BMF3	MAON_MOUSE	MAON	Reviewed	Me3	NADP-dependent malic enzyme, mitochondrial (NADP-ME) (EC 1.1.1.40) (Malic enzyme 3)	1	11	11	Yes	Yes	Yes	No	1 of 9	1 of 8	12%		0	0	Chemical modification and capture of palmitoylated cysteines	1	0		-
Q8VCF0	MAVS_MOUSE	MAVS	Reviewed	Mavs, Ips1, Visa	Mitochondrial antiviral-signaling protein (MAVS) (CARD adapter inducing interferon beta) (Cardif) (Interferon beta promoter stimulator protein 1) (IPS-1) (Virus-induced-signaling adapter) (VISA)	1	8	8	Yes	Yes	Yes	No	1 of 9	1 of 8	12%		0	0	Chemical modification and capture of palmitoylated cysteines	1	0		-
Q9Z2Z6	MCAT_MOUSE	MCAT	Reviewed	Slc25a20, Cac, Cact	Mitochondrial carnitine/acylcarnitine carrier protein (Carnitine/acylcarnitine translocase) (CAC) (mCAC) (Solute carrier family 25 member 20)	1	6	6	No	No	Yes	No	1 of 9	1 of 8	12%		1	0	Metabolic labeling of palmitate	1	0		-
Q99MR8	MCCA_MOUSE	MCCA	Reviewed	Mccc1, Mcca	Methylcrotonoyl-CoA carboxylase subunit alpha, mitochondrial (MCCase subunit alpha) (EC 6.4.1.4) (3-methylcrotonyl-CoA carboxylase 1) (3-methylcrotonyl-CoA carboxylase biotin-containing subunit) (3-methylcrotonyl-CoA:carbon dioxide ligase subunit alpha)	1	7	7	No	No	Yes	No	2 of 9	2 of 8	25%		1	0	Chemical modification and capture of palmitoylated cysteines, Metabolic labeling of palmitate	2	0		-
Q3UMR5	MCU_MOUSE	MCU	Reviewed	Mcu, Ccdc109a	Calcium uniporter protein, mitochondrial (Coiled-coil domain-containing protein 109A)	2	6	6	Yes	Yes	Yes	No	1 of 9	1 of 8	12%		0	0	Chemical modification and capture of palmitoylated cysteines	1	0		-
P08249	MDHM_MOUSE	MDHM	Reviewed	Mdh2, Mor1	Malate dehydrogenase, mitochondrial (EC 1.1.1.37)	1	8	8	No	No	Yes	No	3 of 9	3 of 8	37%		0	0	Chemical modification and capture of palmitoylated cysteines, Metabolic labeling of palmitate	2	0		FP
Q9CWE0	MFR1L_MOUSE	MFR1L	Reviewed	Mtfr1l, Fam54b	Mitochondrial fission regulator 1-like	2	8	8	Yes	Yes	Yes	No	1 of 9	1 of 8	12%		0	0	Chemical modification and capture of palmitoylated cysteines	1	0		-
Q8C7H1	MMAA_MOUSE	MMAA	Reviewed	Mmaa	Methylmalonic aciduria type A homolog, mitochondrial (EC 3.6.-.-)	1	8	8	No	No	Yes	No	1 of 9	1 of 8	12%		0	0	Chemical modification and capture of palmitoylated cysteines	1	0		-
Q9EQ20	MMSA_MOUSE	MMSA	Reviewed	Aldh6a1	Methylmalonate-semialdehyde dehydrogenase [acylating], mitochondrial (MMSDH) (Malonate-semialdehyde dehydrogenase [acylating]) (EC 1.2.1.18) (EC 1.2.1.27) (Aldehyde dehydrogenase family 6 member A1)	1	8	8	Yes	Yes	Yes	No	2 of 9	2 of 8	25%		0	0	Chemical modification and capture of palmitoylated cysteines, Metabolic labeling of palmitate	2	0		-
Q922Q1	MARC2_MOUSE	MARC2	Reviewed	Marc2, Mg87, Mosc2	Mitochondrial amidoxime reducing component 2 (mARC2) (EC 1.-.-.-) (Molybdenum cofactor sulfurase C-terminal domain-containing protein 2) (MOSC domain-containing protein 2) (Moco sulfurase C-terminal domain-containing protein 2)	1	11	11	No	No	Yes	No	1 of 9	1 of 8	12%		0	0	Chemical modification and capture of palmitoylated cysteines	1	0		-
Q8VEM8	MPCP_MOUSE	MPCP	Reviewed	Slc25a3	Phosphate carrier protein, mitochondrial (Phosphate transport protein) (PTP) (Solute carrier family 25 member 3)	1	8	8	No	No	Yes	No	3 of 9	3 of 8	37%		0	0	Chemical modification and capture of palmitoylated cysteines, Metabolic labeling of palmitate	2	0		-
Q9DC61	MPPA_MOUSE	MPPA	Reviewed	Pmpca, Inpp5e	Mitochondrial-processing peptidase subunit alpha (EC 3.4.24.64) (Alpha-MPP) (P-55)	1	9	9	Yes	Yes	Yes	No	1 of 9	1 of 8	12%		0	0	Chemical modification and capture of palmitoylated cysteines	1	0		-
Q9CXT8	MPPB_MOUSE	MPPB	Reviewed	Pmpcb	Mitochondrial-processing peptidase subunit beta (EC 3.4.24.64) (Beta-MPP) (P-52)	1	14	14	No	No	Yes	No	2 of 9	2 of 8	25%		0	0	Chemical modification and capture of palmitoylated cysteines	1	0		-
Q9D6Y7	MSRA_MOUSE	MSRA	Reviewed	Msra	Mitochondrial peptide methionine sulfoxide reductase (EC 1.8.4.11) (Peptide-methionine (S)-S-oxide reductase) (Peptide Met(O) reductase) (Protein-methionine-S-oxide reductase) (PMSR)	4	4	4	No	No	Yes	No	1 of 9	1 of 8	12%		0	0	Chemical modification and capture of palmitoylated cysteines	1	0		-
Q78J03	MSRB2_MOUSE	MSRB2	Reviewed	Msrb2	Methionine-R-sulfoxide reductase B2, mitochondrial (MsrB2) (EC 1.8.4.-)	1	9	9	Yes	Yes	Yes	No	1 of 9	1 of 8	12%		0	0	Metabolic labeling of palmitate	1	0		-
Q791T5	MTCH1_MOUSE	MTCH1	Reviewed	Mtch1	Mitochondrial carrier homolog 1 (Mitochondrial carrier-like protein 1)	2	6	6	Yes	Yes	Yes	No	2 of 9	2 of 8	25%		1	0	Chemical modification and capture of palmitoylated cysteines, Metabolic labeling of palmitate	2	0		-
Q791V5	MTCH2_MOUSE	MTCH2	Reviewed	Mtch2	Mitochondrial carrier homolog 2	1	11	11	No	No	Yes	No	3 of 9	3 of 8	37%		1	0	Chemical modification and capture of palmitoylated cysteines, Metabolic labeling of palmitate	2	0		-
P16332	MUTA_MOUSE	MUTA	Reviewed	Mut	Methylmalonyl-CoA mutase, mitochondrial (MCM) (EC 5.4.99.2) (Methylmalonyl-CoA isomerase)	1	8	8	Yes	Yes	Yes	No	2 of 9	2 of 8	25%		0	0	Chemical modification and capture of palmitoylated cysteines	1	0		-
Q9DC69	NDUA9_MOUSE	NDUA9	Reviewed	Ndufa9	NADH dehydrogenase [ubiquinone] 1 alpha subcomplex subunit 9, mitochondrial (Complex I-39kD) (CI-39kD) (NADH-ubiquinone oxidoreductase 39 kDa subunit)	1	2	2	No	No	Yes	No	2 of 9	2 of 8	25%		0	0	Chemical modification and capture of palmitoylated cysteines	1	0		-
Q91VD9	NDUS1_MOUSE	NDUS1	Reviewed	Ndufs1	NADH-ubiquinone oxidoreductase 75 kDa subunit, mitochondrial (EC 1.6.5.3) (EC 1.6.99.3) (Complex I-75kD) (CI-75kD)	1	18	18	Yes	Yes	Yes	No	3 of 9	3 of 8	37%		0	0	Chemical modification and capture of palmitoylated cysteines	1	0		-
Q91WD5	NDUS2_MOUSE	NDUS2	Reviewed	Ndufs2	NADH dehydrogenase [ubiquinone] iron-sulfur protein 2, mitochondrial (EC 1.6.5.3) (EC 1.6.99.3) (Complex I-49kD) (CI-49kD) (NADH-ubiquinone oxidoreductase 49 kDa subunit)	1	7	7	Yes	Yes	Yes	No	1 of 9	1 of 8	12%		0	0	Chemical modification and capture of palmitoylated cysteines	1	0		-
Q9DCT2	NDUS3_MOUSE	NDUS3	Reviewed	Ndufs3	NADH dehydrogenase [ubiquinone] iron-sulfur protein 3, mitochondrial (EC 1.6.5.3) (EC 1.6.99.3) (Complex I-30kD) (CI-30kD) (NADH-ubiquinone oxidoreductase 30 kDa subunit)	1	3	3	Yes	Yes	Yes	No	1 of 9	1 of 8	12%		0	0	Chemical modification and capture of palmitoylated cysteines	1	0		-
Q9DC70	NDUS7_MOUSE	NDUS7	Reviewed	Ndufs7	NADH dehydrogenase [ubiquinone] iron-sulfur protein 7, mitochondrial (EC 1.6.5.3) (EC 1.6.99.3) (Complex I-20kD) (CI-20kD) (NADH-ubiquinone oxidoreductase 20 kDa subunit)	1	5	5	Yes	Yes	Yes	No	1 of 9	1 of 8	12%		0	0	Chemical modification and capture of palmitoylated cysteines	1	0		-
Q8K3J1	NDUS8_MOUSE	NDUS8	Reviewed	Ndufs8	NADH dehydrogenase [ubiquinone] iron-sulfur protein 8, mitochondrial (EC 1.6.5.3) (EC 1.6.99.3) (Complex I-23kD) (CI-23kD) (NADH-ubiquinone oxidoreductase 23 kDa subunit)	1	8	8	No	No	Yes	No	1 of 9	1 of 8	12%		0	0	Chemical modification and capture of palmitoylated cysteines	1	0		-
Q91YT0	NDUV1_MOUSE	NDUV1	Reviewed	Ndufv1	NADH dehydrogenase [ubiquinone] flavoprotein 1, mitochondrial (EC 1.6.5.3) (EC 1.6.99.3) (Complex I-51kD) (CI-51kD) (NADH-ubiquinone oxidoreductase 51 kDa subunit)	1	12	12	No	No	Yes	No	3 of 9	3 of 8	37%		0	0	Chemical modification and capture of palmitoylated cysteines, Metabolic labeling of palmitate	2	0		-
Q9D6J6	NDUV2_MOUSE	NDUV2	Reviewed	Ndufv2	NADH dehydrogenase [ubiquinone] flavoprotein 2, mitochondrial (EC 1.6.5.3) (EC 1.6.99.3) (NADH-ubiquinone oxidoreductase 24 kDa subunit)	2	6	6	Yes	Yes	Yes	No	1 of 9	1 of 8	12%		0	0	Chemical modification and capture of palmitoylated cysteines	1	0		-
Q91YP2	NEUL_MOUSE	NEUL	Reviewed	Nln	Neurolysin, mitochondrial (EC 3.4.24.16) (Microsomal endopeptidase) (MEP) (Mitochondrial oligopeptidase M) (Neurotensin endopeptidase)	1	13	13	Yes	Yes	Yes	No	1 of 9	1 of 8	12%		0	0	Chemical modification and capture of palmitoylated cysteines	1	0		-
Q9QZ23	NFU1_MOUSE	NFU1	Reviewed	Nfu1, Hirip5	NFU1 iron-sulfur cluster scaffold homolog, mitochondrial (HIRA-interacting protein 5) (mHIRIP5)	1	5	5	Yes	Yes	Yes	No	1 of 9	1 of 8	12%		0	0	Chemical modification and capture of palmitoylated cysteines	1	0		-
Q9CR24	NUDT8_MOUSE	NUDT8	Reviewed	Nudt8	Nucleoside diphosphate-linked moiety X motif 8 (Nudix motif 8) (EC 3.6.1.-)	1	4	4	No	No	Yes	No	1 of 9	1 of 8	12%		0	0	Chemical modification and capture of palmitoylated cysteines	1	0		-
P29758	OAT_MOUSE	OAT	Reviewed	Oat	Ornithine aminotransferase, mitochondrial (EC 2.6.1.13) (Ornithine--oxo-acid aminotransferase)	1	7	7	No	No	Yes	No	2 of 9	2 of 8	25%		0	0	Chemical modification and capture of palmitoylated cysteines, Metabolic labeling of palmitate	2	0		-
P53395	ODB2_MOUSE	ODB2	Reviewed	Dbt	Lipoamide acyltransferase component of branched-chain alpha-keto acid dehydrogenase complex, mitochondrial (EC 2.3.1.168) (Branched-chain alpha-keto acid dehydrogenase complex component E2) (BCKAD-E2) (BCKADE2) (Dihydrolipoamide acetyltransferase component of branched-chain alpha-keto acid dehydrogenase complex) (Dihydrolipoamide branched chain transacylase) (Dihydrolipoyllysine-residue (2-methyl…	1	6	6	Yes	Yes	Yes	No	3 of 9	3 of 8	37%		0	0	Chemical modification and capture of palmitoylated cysteines, Metabolic labeling of palmitate	2	0		FP
Q6P3A8	ODBB_MOUSE	ODBB	Reviewed	Bckdhb	2-oxoisovalerate dehydrogenase subunit beta, mitochondrial (EC 1.2.4.4) (Branched-chain alpha-keto acid dehydrogenase E1 component beta chain) (BCKDE1B) (BCKDH E1-beta)	2	14	14	No	No	Yes	No	2 of 9	2 of 8	25%		0	0	Chemical modification and capture of palmitoylated cysteines	1	0		FP
Q60597	ODO1_MOUSE	ODO1	Reviewed	Ogdh, Kiaa4192	2-oxoglutarate dehydrogenase, mitochondrial (EC 1.2.4.2) (2-oxoglutarate dehydrogenase complex component E1) (OGDC-E1) (Alpha-ketoglutarate dehydrogenase)	4	22	21	Yes	Yes	Yes	No	3 of 9	3 of 8	37%		0	0	Chemical modification and capture of palmitoylated cysteines, Metabolic labeling of palmitate	2	0		FP
Q9D2G2	ODO2_MOUSE	ODO2	Reviewed	Dlst	Dihydrolipoyllysine-residue succinyltransferase component of 2-oxoglutarate dehydrogenase complex, mitochondrial (EC 2.3.1.61) (2-oxoglutarate dehydrogenase complex component E2) (OGDC-E2) (Dihydrolipoamide succinyltransferase component of 2-oxoglutarate dehydrogenase complex) (E2K)	2	6	6	Yes	Yes	Yes	No	2 of 9	2 of 8	25%		0	0	Chemical modification and capture of palmitoylated cysteines, Metabolic labeling of palmitate	2	0		FP
Q8BMF4	ODP2_MOUSE	ODP2	Reviewed	Dlat	Dihydrolipoyllysine-residue acetyltransferase component of pyruvate dehydrogenase complex, mitochondrial (EC 2.3.1.12) (Dihydrolipoamide acetyltransferase component of pyruvate dehydrogenase complex) (Pyruvate dehydrogenase complex component E2) (PDC-E2) (PDCE2)	1	10	10	Yes	Yes	Yes	No	2 of 9	2 of 8	25%		0	0	Chemical modification and capture of palmitoylated cysteines, Metabolic labeling of palmitate	2	0		FP
P35486	ODPA_MOUSE	ODPA	Reviewed	Pdha1, Pdha-1	Pyruvate dehydrogenase E1 component subunit alpha, somatic form, mitochondrial (EC 1.2.4.1) (PDHE1-A type I)	1	12	12	Yes	Yes	Yes	No	3 of 9	3 of 8	37%		0	0	Chemical modification and capture of palmitoylated cysteines	1	0		FP
Q9D051	ODPB_MOUSE	ODPB	Reviewed	Pdhb	Pyruvate dehydrogenase E1 component subunit beta, mitochondrial (PDHE1-B) (EC 1.2.4.1)	1	6	6	No	No	Yes	No	3 of 9	3 of 8	37%		0	0	Chemical modification and capture of palmitoylated cysteines, Metabolic labeling of palmitate	2	0		FP
Q8BKZ9	ODPX_MOUSE	ODPX	Reviewed	Pdhx	Pyruvate dehydrogenase protein X component, mitochondrial (Dihydrolipoamide dehydrogenase-binding protein of pyruvate dehydrogenase complex) (Lipoyl-containing pyruvate dehydrogenase complex component X)	1	5	5	No	No	Yes	No	2 of 9	2 of 8	25%		0	0	Chemical modification and capture of palmitoylated cysteines	1	0		-
P11725	OTC_MOUSE	OTC	Reviewed	Otc	Ornithine carbamoyltransferase, mitochondrial (EC 2.1.3.3) (Ornithine transcarbamylase) (OTCase)	1	2	2	No	No	Yes	No	1 of 9	1 of 8	12%		0	0	Chemical modification and capture of palmitoylated cysteines	1	0		-
Q8BGA9	OXA1L_MOUSE	OXA1L	Reviewed	Oxa1l	Mitochondrial inner membrane protein OXA1L (Oxidase assembly 1-like protein) (OXA1-like protein)	1	9	9	Yes	Yes	Yes	No	1 of 9	1 of 8	12%		1	0	Metabolic labeling of palmitate	1	0		-
Q9D404	OXSM_MOUSE	OXSM	Reviewed	Oxsm	3-oxoacyl-[acyl-carrier-protein] synthase, mitochondrial (EC 2.3.1.41) (Beta-ketoacyl-ACP synthase)	1	11	11	Yes	Yes	Yes	No	1 of 9	1 of 8	12%		0	0	Chemical modification and capture of palmitoylated cysteines	1	0		FP
Q91ZA3	PCCA_MOUSE	PCCA	Reviewed	Pcca	Propionyl-CoA carboxylase alpha chain, mitochondrial (PCCase subunit alpha) (EC 6.4.1.3) (Propanoyl-CoA:carbon dioxide ligase subunit alpha)	1	11	11	No	No	Yes	No	2 of 9	2 of 8	25%		1	0	Chemical modification and capture of palmitoylated cysteines, Metabolic labeling of palmitate	2	0		-
Q99MN9	PCCB_MOUSE	PCCB	Reviewed	Pccb	Propionyl-CoA carboxylase beta chain, mitochondrial (PCCase subunit beta) (EC 6.4.1.3) (Propanoyl-CoA:carbon dioxide ligase subunit beta)	1	11	11	Yes	Yes	Yes	No	3 of 9	3 of 8	37%		0	0	Chemical modification and capture of palmitoylated cysteines	1	0		-
Q8BH04	PCKGM_MOUSE	PCKGM	Reviewed	Pck2	Phosphoenolpyruvate carboxykinase [GTP], mitochondrial (PEPCK-M) (EC 4.1.1.32)	1	15	15	Yes	Yes	Yes	No	2 of 9	2 of 8	25%		0	0	Chemical modification and capture of palmitoylated cysteines, Metabolic labeling of palmitate	2	0		-
Q8K1R3	PNPT1_MOUSE	PNPT1	Reviewed	Pnpt1, Pnpase	Polyribonucleotide nucleotidyltransferase 1, mitochondrial (EC 2.7.7.8) (3'-5' RNA exonuclease OLD35) (PNPase old-35) (Polynucleotide phosphorylase 1) (PNPase 1) (Polynucleotide phosphorylase-like protein)	2	16	16	Yes	Yes	Yes	No	1 of 9	1 of 8	12%		0	0	Metabolic labeling of palmitate	1	0		-
P20108	PRDX3_MOUSE	PRDX3	Reviewed	Prdx3, Aop1, Mer5	Thioredoxin-dependent peroxide reductase, mitochondrial (EC 1.11.1.15) (Antioxidant protein 1) (AOP-1) (PRX III) (Perioredoxin-3) (Protein MER5)	1	4	2	No	No	Yes	No	1 of 9	1 of 8	12%		0	0	Chemical modification and capture of palmitoylated cysteines	1	0		-
P99029	PRDX5_MOUSE	PRDX5	Reviewed	Prdx5, Prdx6	Peroxiredoxin-5, mitochondrial (EC 1.11.1.15) (Antioxidant enzyme B166) (AOEB166) (Liver tissue 2D-page spot 2D-0014IV) (PLP) (Peroxiredoxin V) (Prx-V) (Peroxisomal antioxidant enzyme) (Thioredoxin peroxidase PMP20) (Thioredoxin reductase)	2	6	4	Yes	Yes	Yes	No	2 of 9	2 of 8	25%		0	0	Chemical modification and capture of palmitoylated cysteines	1	0		-
Q8K411	PREP_MOUSE	PREP	Reviewed	Pitrm1, Kiaa1104, Ntup1	Presequence protease, mitochondrial (EC 3.4.24.-) (Pitrilysin metalloproteinase 1)	3	20	18	Yes	Yes	Yes	No	2 of 9	2 of 8	25%		0	0	Chemical modification and capture of palmitoylated cysteines, Metabolic labeling of palmitate	2	0		-
Q9WU79	PROD_MOUSE	PROD	Reviewed	Prodh, Pro1	Proline dehydrogenase 1, mitochondrial (EC 1.5.5.2) (Proline oxidase)	1	11	11	No	No	Yes	No	2 of 9	2 of 8	25%		0	0	Chemical modification and capture of palmitoylated cysteines	1	0		-
Q8R2Y8	PTH2_MOUSE	PTH2	Reviewed	Ptrh2, Pth2	Peptidyl-tRNA hydrolase 2, mitochondrial (PTH 2) (EC 3.1.1.29)	1	4	4	Yes	Yes	Yes	No	1 of 9	1 of 8	12%		1	0	Metabolic labeling of palmitate	1	0		-
Q05920	PYC_MOUSE	PYC	Reviewed	Pc, Pcx	Pyruvate carboxylase, mitochondrial (EC 6.4.1.1) (Pyruvic carboxylase) (PCB)	1	13	13	No	No	Yes	No	4 of 9	4 of 8	50%		1	0	Chemical modification and capture of palmitoylated cysteines, Metabolic labeling of palmitate	2	0		-
Q9CZ13	QCR1_MOUSE	QCR1	Reviewed	Uqcrc1	Cytochrome b-c1 complex subunit 1, mitochondrial (Complex III subunit 1) (Core protein I) (Ubiquinol-cytochrome-c reductase complex core protein 1)	1	11	11	Yes	Yes	Yes	No	3 of 9	3 of 8	37%		0	0	Chemical modification and capture of palmitoylated cysteines	1	0		-
Q9DB77	QCR2_MOUSE	QCR2	Reviewed	Uqcrc2	Cytochrome b-c1 complex subunit 2, mitochondrial (Complex III subunit 2) (Core protein II) (Ubiquinol-cytochrome-c reductase complex core protein 2)	1	1	1	No	No	Yes	No	4 of 9	4 of 8	50%		0	0	Chemical modification and capture of palmitoylated cysteines, Metabolic labeling of palmitate	2	0		-
P99028	QCR6_MOUSE	QCR6	Reviewed	Uqcrh	Cytochrome b-c1 complex subunit 6, mitochondrial (Complex III subunit 6) (Complex III subunit VIII) (Cytochrome c1 non-heme 11 kDa protein) (Mitochondrial hinge protein) (Ubiquinol-cytochrome c reductase complex 11 kDa protein)	1	5	1	No	No	Yes	No	1 of 9	1 of 8	12%		0	0	Chemical modification and capture of palmitoylated cysteines	1	0		-
Q9CPX7	RT16_MOUSE	RT16	Reviewed	Mrps16, Rpms16	28S ribosomal protein S16, mitochondrial (MRP-S16) (S16mt)	1	4	4	Yes	Yes	Yes	No	1 of 9	1 of 8	12%		0	0	Chemical modification and capture of palmitoylated cysteines	1	0		-
Q99N85	RT18A_MOUSE	RT18A	Reviewed	Mrps18a	28S ribosomal protein S18a, mitochondrial (MRP-S18-a) (Mrps18a) (S18mt-a) (28S ribosomal protein S18-3, mitochondrial) (MRP-S18-3)	1	7	7	Yes	Yes	Yes	No	1 of 9	1 of 8	12%		0	0	Chemical modification and capture of palmitoylated cysteines	1	0		-
Q9ER88	RT29_MOUSE	RT29	Reviewed	Dap3, Mrps29	28S ribosomal protein S29, mitochondrial (MRP-S29) (S29mt) (Death-associated protein 3) (DAP-3)	2	7	7	No	No	Yes	No	1 of 9	1 of 8	12%		0	0	Metabolic labeling of palmitate	1	0		-
Q9D0K2	SCOT1_MOUSE	SCOT1	Reviewed	Oxct1, Oxct, Scot	Succinyl-CoA:3-ketoacid coenzyme A transferase 1, mitochondrial (EC 2.8.3.5) (3-oxoacid CoA-transferase 1) (Somatic-type succinyl-CoA:3-oxoacid CoA-transferase) (SCOT-s)	1	7	7	Yes	Yes	Yes	No	3 of 9	3 of 8	37%		0	0	Chemical modification and capture of palmitoylated cysteines, Metabolic labeling of palmitate	2	0		-
Q9D8T7	SLIRP_MOUSE	SLIRP	Reviewed	Slirp	SRA stem-loop-interacting RNA-binding protein, mitochondrial	2	2	1	No	No	Yes	No	1 of 9	1 of 8	12%		0	0	Chemical modification and capture of palmitoylated cysteines	1	0		-
P09671	SODM_MOUSE	SODM	Reviewed	Sod2, Sod-2	Superoxide dismutase [Mn], mitochondrial (EC 1.15.1.1)	1	4	4	Yes	Yes	Yes	No	1 of 9	1 of 8	12%		0	0	Metabolic labeling of palmitate	1	0		-
O35423	SPYA_MOUSE	SPYA	Reviewed	Agxt, Agxt1	Serine--pyruvate aminotransferase, mitochondrial (SPT) (EC 2.6.1.51) (Alanine--glyoxylate aminotransferase) (AGT) (EC 2.6.1.44)	2	7	7	No	No	Yes	No	1 of 9	1 of 8	12%		0	0	Chemical modification and capture of palmitoylated cysteines	1	0		-
Q9R112	SQRD_MOUSE	SQRD	Reviewed	Sqrdl	Sulfide:quinone oxidoreductase, mitochondrial (SQOR) (EC 1.8.5.-)	1	8	8	Yes	Yes	Yes	No	1 of 9	1 of 8	12%		0	0	Chemical modification and capture of palmitoylated cysteines	1	0		-
Q8BWF0	SSDH_MOUSE	SSDH	Reviewed	Aldh5a1	Succinate-semialdehyde dehydrogenase, mitochondrial (EC 1.2.1.24) (Aldehyde dehydrogenase family 5 member A1) (NAD(+)-dependent succinic semialdehyde dehydrogenase)	1	10	8	Yes	Yes	Yes	No	1 of 9	1 of 8	12%		0	0	Chemical modification and capture of palmitoylated cysteines	1	0		FP
Q9WUM5	SUCA_MOUSE	SUCA	Reviewed	Suclg1	Succinyl-CoA ligase [ADP/GDP-forming] subunit alpha, mitochondrial (EC 6.2.1.4) (EC 6.2.1.5) (Succinyl-CoA synthetase subunit alpha) (SCS-alpha)	1	6	6	No	No	Yes	No	3 of 9	3 of 8	37%		0	0	Chemical modification and capture of palmitoylated cysteines	1	0		FP
Q9Z2I9	SUCB1_MOUSE	SUCB1	Reviewed	Sucla2	Succinyl-CoA ligase [ADP-forming] subunit beta, mitochondrial (EC 6.2.1.5) (ATP-specific succinyl-CoA synthetase subunit beta) (Succinyl-CoA synthetase beta-A chain) (SCS-betaA)	1	6	6	No	No	Yes	No	1 of 9	1 of 8	12%		0	0	Chemical modification and capture of palmitoylated cysteines	1	0		FP
Q9Z2I8	SUCB2_MOUSE	SUCB2	Reviewed	Suclg2	Succinyl-CoA ligase [GDP-forming] subunit beta, mitochondrial (EC 6.2.1.4) (GTP-specific succinyl-CoA synthetase subunit beta) (Succinyl-CoA synthetase beta-G chain) (SCS-betaG)	2	5	5	No	No	Yes	No	1 of 9	1 of 8	12%		0	0	Metabolic labeling of palmitate	1	0		FP
Q8R086	SUOX_MOUSE	SUOX	Reviewed	Suox	Sulfite oxidase, mitochondrial (EC 1.8.3.1)	1	9	9	No	No	Yes	No	1 of 9	1 of 8	12%		0	0	Chemical modification and capture of palmitoylated cysteines	1	0		-
Q9CXJ1	SYEM_MOUSE	SYEM	Reviewed	Ears2, Kiaa1970	Probable glutamate--tRNA ligase, mitochondrial (EC 6.1.1.17) (Glutamyl-tRNA synthetase) (GluRS)	1	7	7	No	No	Yes	No	1 of 9	1 of 8	12%		0	0	Metabolic labeling of palmitate	1	0		-
Q8QZT1	THIL_MOUSE	THIL	Reviewed	Acat1	Acetyl-CoA acetyltransferase, mitochondrial (EC 2.3.1.9) (Acetoacetyl-CoA thiolase)	1	6	6	Yes	Yes	Yes	No	4 of 9	4 of 8	50%		1	0	Chemical modification and capture of palmitoylated cysteines, Metabolic labeling of palmitate	2	0		FP
Q8BWT1	THIM_MOUSE	THIM	Reviewed	Acaa2	3-ketoacyl-CoA thiolase, mitochondrial (EC 2.3.1.16) (Acetyl-CoA acyltransferase) (Beta-ketothiolase) (Mitochondrial 3-oxoacyl-CoA thiolase)	1	8	8	No	No	Yes	No	7 of 9	7 of 8	87%		2	0	Chemical modification and capture of palmitoylated cysteines, Metabolic labeling of palmitate	2	0		FP
Q9CQ85	TIM22_MOUSE	TIM22	Reviewed	Timm22, Tim22	Mitochondrial import inner membrane translocase subunit Tim22	1	6	6	No	No	Yes	No	1 of 9	1 of 8	12%		1	0	Metabolic labeling of palmitate	1	0		-
O35857	TIM44_MOUSE	TIM44	Reviewed	Timm44, Mimt44, Tim44	Mitochondrial import inner membrane translocase subunit TIM44	1	6	6	Yes	Yes	Yes	No	1 of 9	1 of 8	12%		0	0	Metabolic labeling of palmitate	1	0		-
Q9D880	TIM50_MOUSE	TIM50	Reviewed	Timm50, Tim50	Mitochondrial import inner membrane translocase subunit TIM50	1	4	4	Yes	Yes	Yes	No	2 of 9	2 of 8	25%		0	0	Chemical modification and capture of palmitoylated cysteines, Metabolic labeling of palmitate	2	0		-
Q91ZE0	TMLH_MOUSE	TMLH	Reviewed	Tmlhe, Tmlh	Trimethyllysine dioxygenase, mitochondrial (EC 1.14.11.8) (Epsilon-trimethyllysine 2-oxoglutarate dioxygenase) (TML hydroxylase) (TML-alpha-ketoglutarate dioxygenase) (TML dioxygenase) (TMLD)	1	11	11	No	No	Yes	No	1 of 9	1 of 8	12%		0	0	Chemical modification and capture of palmitoylated cysteines	1	0		-
Q9QYA2	TOM40_MOUSE	TOM40	Reviewed	Tomm40, Mom35, Tom40	Mitochondrial import receptor subunit TOM40 homolog (Mitochondrial outer membrane protein of 35 kDa) (MOM35) (Protein Haymaker) (Translocase of outer membrane 40 kDa subunit homolog)	1	7	7	Yes	Yes	Yes	No	1 of 9	1 of 8	12%		1	0	Metabolic labeling of palmitate	1	0		-
Q9CZW5	TOM70_MOUSE	TOM70	Reviewed	Tomm70a, D16Wsu109e, Tomm70	Mitochondrial import receptor subunit TOM70 (Mitochondrial precursor proteins import receptor) (Translocase of outer membrane 70 kDa subunit) (Translocase of outer mitochondrial membrane protein 70)	1	13	13	Yes	Yes	Yes	No	2 of 9	2 of 8	25%		1	0	Chemical modification and capture of palmitoylated cysteines, Metabolic labeling of palmitate	2	0		-
Q9CQN1	TRAP1_MOUSE	TRAP1	Reviewed	Trap1, Hsp75	Heat shock protein 75 kDa, mitochondrial (HSP 75) (TNFR-associated protein 1) (Tumor necrosis factor type 1 receptor-associated protein) (TRAP-1)	1	6	6	Yes	Yes	Yes	No	2 of 9	2 of 8	25%		0	0	Chemical modification and capture of palmitoylated cysteines, Metabolic labeling of palmitate	2	0		-
Q9CR68	UCRI_MOUSE	UCRI	Reviewed	Uqcrfs1	Cytochrome b-c1 complex subunit Rieske, mitochondrial (EC 1.10.2.2) (Complex III subunit 5) (Cytochrome b-c1 complex subunit 5) (Rieske iron-sulfur protein) (RISP) (Ubiquinol-cytochrome c reductase iron-sulfur subunit) [Cleaved into: Cytochrome b-c1 complex subunit 11 (Complex III subunit IX) (Ubiquinol-cytochrome c reductase 8 kDa protein)]	1	5	3	No	No	Yes	No	1 of 9	1 of 8	12%		0	0	Chemical modification and capture of palmitoylated cysteines	1	0		-
Q60932	VDAC1_MOUSE	VDAC1	Reviewed	Vdac1, Vdac5	Voltage-dependent anion-selective channel protein 1 (VDAC-1) (mVDAC1) (Outer mitochondrial membrane protein porin 1) (Plasmalemmal porin) (Voltage-dependent anion-selective channel protein 5) (VDAC-5) (mVDAC5)	2	3	3	Yes	Yes	Yes	No	4 of 9	4 of 8	50%		1	0	Chemical modification and capture of palmitoylated cysteines, Metabolic labeling of palmitate	2	0		-
Q60930	VDAC2_MOUSE	VDAC2	Reviewed	Vdac2, Vdac6	Voltage-dependent anion-selective channel protein 2 (VDAC-2) (mVDAC2) (Outer mitochondrial membrane protein porin 2) (Voltage-dependent anion-selective channel protein 6) (VDAC-6) (mVDAC6)	1	11	11	Yes	Yes	Yes	No	4 of 9	4 of 8	50%		2	0	Chemical modification and capture of palmitoylated cysteines, Metabolic labeling of palmitate	2	0		-
Q60931	VDAC3_MOUSE	VDAC3	Reviewed	Vdac3	Voltage-dependent anion-selective channel protein 3 (VDAC-3) (mVDAC3) (Outer mitochondrial membrane protein porin 3)	1	6	6	Yes	Yes	Yes	No	3 of 9	3 of 8	37%		1	0	Chemical modification and capture of palmitoylated cysteines, Metabolic labeling of palmitate	2	0		-
Q8JZU2	TXTP_MOUSE	TXTP	Unreviewed	Slc25a1, mCG_131850	Tricarboxylate transport protein, mitochondrial (Citrate transport protein) (CTP) (Solute carrier family 25 member 1) (Tricarboxylate carrier protein)	1	6	6	No	No	Yes	No	2 of 9	2 of 8	25%		0	0	Chemical modification and capture of palmitoylated cysteines	1	0		-
Q91VA7	Q91VA7_MOUSE	Q91VA7	Unreviewed	Idh3b, mCG_9915	Isocitrate dehydrogenase [NAD] subunit, mitochondrial	1	5	5	Yes	Yes	Yes	No	1 of 9	1 of 8	12%		0	0	Chemical modification and capture of palmitoylated cysteines	1	0		FP
Q99ML6	Q99ML6_MOUSE	Q99ML6	Unreviewed	Slc25a2, Ornt2, mCG_1033320	MCG1033320 (Mutant ornithine transporter 2) (Protein Slc25a2) (Solute carrier family 25 (Mitochondrial carrier, ornithine transporter) member 2)	1	7	7	Yes	Yes	Yes	No	1 of 9	1 of 8	12%		0	0	Chemical modification and capture of palmitoylated cysteines	1	0		-
Q9D7J9	ECHD3_MOUSE	ECHD3	Reviewed	Echdc3	Enoyl-CoA hydratase domain-containing protein 3, mitochondrial	1	5	5	No	No	Yes	No	1 of 9	1 of 8	12%		0	0	Chemical modification and capture of palmitoylated cysteines	1	0		-
Q3U3J1	Q3U3J1_MOUSE	Q3U3J1	Unreviewed	Bckdha, mCG_7651	2-oxoisovalerate dehydrogenase subunit alpha, mitochondrial (Branched chain ketoacid dehydrogenase E1, alpha polypeptide)	1	5	5	No	No	Yes	No	1 of 9	1 of 8	12%		0	0	Chemical modification and capture of palmitoylated cysteines	1	0		-
Q5U5I3	Q5U5I3_MOUSE	Q5U5I3	Unreviewed	Mrps18a, mCG_2525	28S ribosomal protein S18a, mitochondrial (Mitochondrial ribosomal protein S18A) (Mitochondrial ribosomal protein S18A, isoform CRA_d)	1	7	7	Yes	Yes	Yes	No	1 of 9	1 of 8	12%		0	0	Chemical modification and capture of palmitoylated cysteines	1	0		-
D3YTT4	D3YTT4_MOUSE	D3YTT4	Unreviewed	Acad8	Isobutyryl-CoA dehydrogenase, mitochondrial	1	14	14	No	No	Yes	No	1 of 9	1 of 8	12%		0	0	Chemical modification and capture of palmitoylated cysteines	1	0		-

## Sheet: RAT
UniProt AC	UniProt ID	First part UniProt ID	UniProt status	Gene names	Description	Number of isoforms	Max number of cysteines	Max number of cysteines in TM or cytosolic domain	Predicted to be palmitoylated	Predicted to be palmitoylated in cytosolic domains	Protein has hits?	Orthologs of this protein have hits?	Number of palmitoyl-proteome studies	Number of palmitoyl-proteome articles	% of palmitoyl-proteome articles for this species	Targeted studies (PMIDs)	Number of palmitoyl-proteome studies where the protein appears in a high confidence hit list	Number of targeted studies	Technique categories	Number of technique categories	Number of sites	Sites in main isoform	Potential false positive
D3Z9R8	68MP_RAT	68MP	Reviewed	Mp68, ATP	6.8 kDa mitochondrial proteolipid	1	1	1	No	No	Yes	No	1 of 1	1 of 1	100%		0	0	Chemical modification and capture of palmitoylated cysteines	1	0		-
P19511	AT5F1_RAT	AT5F1	Reviewed	Atp5f1, Atp5f	ATP synthase F(0) complex subunit B1, mitochondrial (ATP synthase subunit b) (ATPase subunit b)	1	2	2	No	No	Yes	No	1 of 1	1 of 1	100%		0	0	Chemical modification and capture of palmitoylated cysteines	1	0		-
P29419	ATP5I_RAT	ATP5I	Reviewed	Atp5i	ATP synthase subunit e, mitochondrial (ATPase subunit e)	1	0	0	No	No	Yes	No	1 of 1	1 of 1	100%		0	0	Chemical modification and capture of palmitoylated cysteines	1	0		-
Q06647	ATPO_RAT	ATPO	Reviewed	Atp5o	ATP synthase subunit O, mitochondrial (Oligomycin sensitivity conferral protein) (OSCP) (Sperm flagella protein 4)	1	1	1	No	No	Yes	No	1 of 1	1 of 1	100%		0	0	Chemical modification and capture of palmitoylated cysteines	1	0		-
P26772	CH10_RAT	CH10	Reviewed	Hspe1	10 kDa heat shock protein, mitochondrial (Hsp10) (10 kDa chaperonin) (Chaperonin 10) (CPN10)	1	0	0	No	No	Yes	No	1 of 1	1 of 1	100%		0	0	Chemical modification and capture of palmitoylated cysteines	1	0		-
P10888	COX41_RAT	COX41	Reviewed	Cox4i1, Cox4, Cox4a	Cytochrome c oxidase subunit 4 isoform 1, mitochondrial (Cytochrome c oxidase polypeptide IV) (Cytochrome c oxidase subunit IV isoform 1) (COX IV-1)	1	1	1	No	No	Yes	No	1 of 1	1 of 1	100%		0	0	Chemical modification and capture of palmitoylated cysteines	1	0		-
P12075	COX5B_RAT	COX5B	Reviewed	Cox5b	Cytochrome c oxidase subunit 5B, mitochondrial (Cytochrome c oxidase polypeptide Vb) (Cytochrome c oxidase subunit VIA*)	1	5	5	No	No	Yes	No	1 of 1	1 of 1	100%		0	0	Chemical modification and capture of palmitoylated cysteines	1	0		-
P07756	CPSM_RAT	CPSM	Reviewed	Cps1	Carbamoyl-phosphate synthase [ammonia], mitochondrial (EC 6.3.4.16) (Carbamoyl-phosphate synthetase I) (CPSase I)	1	21	21	Yes	Yes	Yes	No	0 of 1	0 of 1	0%	11577071	0	1		0	0		-
P04166	CYB5B_RAT	CYB5B	Reviewed	Cyb5b, Cyb5m, Omb5	Cytochrome b5 type B (Cytochrome b5 outer mitochondrial membrane isoform)	1	1	1	No	No	Yes	No	1 of 1	1 of 1	100%		0	0	Chemical modification and capture of palmitoylated cysteines	1	0		-
Q64428	ECHA_RAT	ECHA	Reviewed	Hadha	Trifunctional enzyme subunit alpha, mitochondrial (TP-alpha) [Includes: Long-chain enoyl-CoA hydratase (EC 4.2.1.17); Long chain 3-hydroxyacyl-CoA dehydrogenase (EC 1.1.1.211)]	1	12	12	Yes	Yes	Yes	No	1 of 1	1 of 1	100%		0	0	Chemical modification and capture of palmitoylated cysteines	1	0		FP
P56571	ES1_RAT	ES1	Reviewed	RGD1303003	ES1 protein homolog, mitochondrial	1	6	6	Yes	Yes	Yes	No	1 of 1	1 of 1	100%		0	0	Chemical modification and capture of palmitoylated cysteines	1	0		-
P36970	GPX41_RAT	GPX41	Reviewed	Gpx4, GPX4	Phospholipid hydroperoxide glutathione peroxidase, mitochondrial (PHGPx) (EC 1.11.1.12) (Glutathione peroxidase 4) (GPx-4) (GSHPx-4)	2	11	11	Yes	Yes	Yes	No	1 of 1	1 of 1	100%		0	0	Chemical modification and capture of palmitoylated cysteines	1	0		-
P22791	HMCS2_RAT	HMCS2	Reviewed	Hmgcs2	Hydroxymethylglutaryl-CoA synthase, mitochondrial (HMG-CoA synthase) (EC 2.3.3.10) (3-hydroxy-3-methylglutaryl coenzyme A synthase)	1	8	8	No	No	Yes	No	1 of 1	1 of 1	100%	17971398	0	1	Chemical modification and capture of palmitoylated cysteines	1	0		-
B5DFN3	UQCC2_RAT	UQCC2	Reviewed	Mnf1, RGD1306917, Uqcc2	Ubiquinol-cytochrome-c reductase complex assembly factor 2 (Mitochondrial nucleoid factor 1) (Mitochondrial protein M19)	1	2	2	Yes	Yes	Yes	No	1 of 1	1 of 1	100%		1	0	Chemical modification and capture of palmitoylated cysteines	1	0		-
P16036	MPCP_RAT	MPCP	Reviewed	Slc25a3, Phc	Phosphate carrier protein, mitochondrial (Phosphate transport protein) (PTP) (Solute carrier family 25 member 3)	1	8	8	No	No	Yes	No	1 of 1	1 of 1	100%		0	0	Chemical modification and capture of palmitoylated cysteines	1	0		-
Q5XIF3	NDUS4_RAT	NDUS4	Reviewed	Ndufs4, NDUFA4	NADH dehydrogenase [ubiquinone] iron-sulfur protein 4, mitochondrial (Complex I-18 kDa) (CI-18 kDa) (NADH-ubiquinone oxidoreductase 18 kDa subunit)	1	1	1	No	No	Yes	No	1 of 1	1 of 1	100%		0	0	Chemical modification and capture of palmitoylated cysteines	1	0		-
P42676	NEUL_RAT	NEUL	Reviewed	Nln	Neurolysin, mitochondrial (EC 3.4.24.16) (Microsomal endopeptidase) (MEP) (Mitochondrial oligopeptidase M) (Neurotensin endopeptidase)	1	13	13	Yes	Yes	Yes	No	1 of 1	1 of 1	100%		0	0	Chemical modification and capture of palmitoylated cysteines	1	0		-
Q2TA68	OPA1_RAT	OPA1	Reviewed	Opa1	Dynamin-like 120 kDa protein, mitochondrial (EC 3.6.5.5) (Optic atrophy protein 1 homolog) [Cleaved into: Dynamin-like 120 kDa protein, form S1]	3	9	9	Yes	Yes	Yes	No	1 of 1	1 of 1	100%		0	0	Chemical modification and capture of palmitoylated cysteines	1	0		-
Q9R063	PRDX5_RAT	PRDX5	Reviewed	Prdx5	Peroxiredoxin-5, mitochondrial (EC 1.11.1.15) (Antioxidant enzyme B166) (AOEB166) (PLP) (Peroxiredoxin V) (Prx-V) (Peroxisomal antioxidant enzyme) (Thioredoxin peroxidase PMP20) (Thioredoxin reductase)	2	6	4	Yes	Yes	Yes	No	1 of 1	1 of 1	100%		0	0	Chemical modification and capture of palmitoylated cysteines	1	0		-
P13086	SUCA_RAT	SUCA	Reviewed	Suclg1	Succinyl-CoA ligase [ADP/GDP-forming] subunit alpha, mitochondrial (EC 6.2.1.4) (EC 6.2.1.5) (Succinyl-CoA synthetase subunit alpha) (SCS-alpha)	1	7	7	No	No	Yes	No	1 of 1	1 of 1	100%		0	0	Chemical modification and capture of palmitoylated cysteines	1	0		FP
P20788	UCRI_RAT	UCRI	Reviewed	Uqcrfs1	Cytochrome b-c1 complex subunit Rieske, mitochondrial (EC 1.10.2.2) (Complex III subunit 5) (Cytochrome b-c1 complex subunit 5) (Liver regeneration-related protein LRRGT00195) (Rieske iron-sulfur protein) (RISP) (Ubiquinol-cytochrome c reductase iron-sulfur subunit) [Cleaved into: Cytochrome b-c1 complex subunit 11 (Complex III subunit IX) (Ubiquinol-cytochrome c reductase 8 kDa protein)]	1	5	3	No	No	Yes	No	1 of 1	1 of 1	100%		0	0	Chemical modification and capture of palmitoylated cysteines	1	0		-
Q9Z2L0	VDAC1_RAT	VDAC1	Reviewed	Vdac1	Voltage-dependent anion-selective channel protein 1 (VDAC-1) (rVDAC1) (Outer mitochondrial membrane protein porin 1)	1	2	2	No	No	Yes	No	1 of 1	1 of 1	100%		0	0	Chemical modification and capture of palmitoylated cysteines	1	0		-
P81155	VDAC2_RAT	VDAC2	Reviewed	Vdac2	Voltage-dependent anion-selective channel protein 2 (VDAC-2) (B36-VDAC) (Outer mitochondrial membrane protein porin 2)	1	11	11	Yes	Yes	Yes	No	1 of 1	1 of 1	100%		0	0	Chemical modification and capture of palmitoylated cysteines	1	0		-
Q9R1Z0	VDAC3_RAT	VDAC3	Reviewed	Vdac3	Voltage-dependent anion-selective channel protein 3 (VDAC-3) (rVDAC3) (Outer mitochondrial membrane protein porin 3)	2	7	7	Yes	Yes	Yes	No	1 of 1	1 of 1	100%		0	0	Chemical modification and capture of palmitoylated cysteines	1	0		-
B2RYS8	B2RYS8_RAT	B2RYS8	Unreviewed	Ndufb8, Ndufb8_predicted, rCG_57427, NDUFB8	NADH dehydrogenase [ubiquinone] 1 beta subcomplex subunit 8, mitochondrial	1	2	2	Yes	Yes	Yes	No	1 of 1	1 of 1	100%		0	0	Chemical modification and capture of palmitoylated cysteines	1	0		-
G3V6R7	G3V6R7_RAT	G3V6R7	Unreviewed	Oxsm, rCG_42150, RGD1311092	3-oxoacyl-[acyl-carrier-protein] synthase, mitochondrial	1	11	11	Yes	Yes	Yes	No	1 of 1	1 of 1	100%		0	0	Chemical modification and capture of palmitoylated cysteines	1	0		FP
